# Supplementary material for: The regulatory code of injury-responsive enhancers enables precision cell-state targeting in the CNS
Source: Nat Neurosci. 2025 Dec 2;29(2):337–49. doi: 10.1038/s41593-025-02131-w (PMC12880913; doi:10.1038/s41593-025-02131-w)
Supplement: Supplementary file 3 — List of oligonucleotides used for library construction for the enhancer AAV experiment. [file 41593_2025_2131_MOESM3_ESM.xlsx]

## Sheet: Oligos
Astrocyte Injury Induced Enhancers Primer coordinates
Enhancer (code)	Species Source	Obtained from	Chromosome of Origin	Start	End	Forward Primer Sequence 5′-3′	Reverse Primer Sequence 5′-3′	Amplicon used Length (bp)
IREN1	M. musculus	M. musculus genomic DNA	chr14	70329465	70330377	ctccatcactaggggttcctgcggccgcacgcgtTCACTCAAGGCAAGAGCCAAT	gctctgccctgacttttatgcccagcccgagctcCATGTGAGGTGGAGGGAGTT	913
IREN2	M. musculus	M. musculus genomic DNA	chr9	14588432	14589267	ctccatcactaggggttcctgcggccgcacgcgtAGCCAAGCATCTGTAAAGGAA	gctctgccctgacttttatgcccagcccgagctcCCCAGCAATTTGACCCAACC	836
IREN4	M. musculus	M. musculus genomic DNA	chr16	86094361	86094973	ctccatcactaggggttcctgcggccgcacgcgtGCTGTCACTATCTCCCAGTGAT	gctctgccctgacttttatgcccagcccgagctcGGCGCCTTTACTCCTATAGCTT	613
IREN5	M. musculus	M. musculus genomic DNA	chr2	102872975	102873741	ctccatcactaggggttcctgcggccgcacgcgtGAGAGCTTGGTCCCCTAGAC	gctctgccctgacttttatgcccagcccgagctcTGGAGGACTTGGCAGAATGG	767
IREN7	M. musculus	M. musculus genomic DNA	chr12	16145358	16146170	ctccatcactaggggttcctgcggccgcacgcgtGTTCACTTCCGCATTTGCCAT	gctctgccctgacttttatgcccagcccgagctcTGCTGATGCCAATCTCATGC	813
IREN8	M. musculus	M. musculus genomic DNA	chr11	102911145	102911879	ctccatcactaggggttcctgcggccgcacgcgtGCCCTGGTGGTCCAAGTTCTA	gctctgccctgacttttatgcccagcccgagctcAGAGGTAACCCAGAGTCAGGT	735
IREN9	M. musculus	M. musculus genomic DNA	chr15	25642207	25643023	ctccatcactaggggttcctgcggccgcacgcgtACCAAAGTGAGGGAGACACAC	gctctgccctgacttttatgcccagcccgagctcACCTACCTGTCAGTGCCACA	817
IREN11	M. musculus	M. musculus genomic DNA	chr5	114413251	114413977	ctccatcactaggggttcctgcggccgcacgcgtGTGCCGCTGATCTCAGGAAG	gctctgccctgacttttatgcccagcccgagctcTCCAGGCACAAAGATGACCT	727
IREN12	M. musculus	M. musculus genomic DNA	chr6	114448813	114449468	ctccatcactaggggttcctgcggccgcacgcgtCTTGCATCCGGCCATCAAAT	gctctgccctgacttttatgcccagcccgagctcAGGATGATTTCCAGTGCCCA	656
IREN13	M. musculus	M. musculus genomic DNA	chr3	121464505	121465329	ctccatcactaggggttcctgcggccgcacgcgtAAGTGAAATGCACCTACTGGC	gctctgccctgacttttatgcccagcccgagctcCTCCGGGTGGCTGGTTAATG	825
IREN14	M. musculus	M. musculus genomic DNA	chr19	18890210	18890775	ctccatcactaggggttcctgcggccgcacgcgtAGAGTGTGTCATCATGCAGG	gctctgccctgacttttatgcccagcccgagctcAACGTGTTTGCTGTCACGC	566
IREN16	M. musculus	M. musculus genomic DNA	chr1	69452482	69453391	ctccatcactaggggttcctgcggccgcacgcgtGACTTGATACACCCAATCCG	gctctgccctgacttttatgcccagcccgagctcTCTAAGGTGAGGACTACAGAGG	910
IREN17	M. musculus	M. musculus genomic DNA	chr19	55127098	55127794	ctccatcactaggggttcctgcggccgcacgcgtCCAGGTGTGGGTGACTTAGA	gctctgccctgacttttatgcccagcccgagctcGCACCAAGAAGAGATGGTGTGA	697
IREN18	M. musculus	M. musculus genomic DNA	chr5	53376814	53377502	ctccatcactaggggttcctgcggccgcacgcgtCAGGAGAAGATAACGCCCTCG	gctctgccctgacttttatgcccagcccgagctcCTTCCTTGCTATCCCAGCCAT	689
IREN19	M. musculus	M. musculus genomic DNA	chr11	112921332	112922519	ctccatcactaggggttcctgcggccgcacgcgtGCGACTTCATAAGCACCCTG	gctctgccctgacttttatgcccagcccgagctcTGGTTGTGCAAGTAGATAGGTC	1188
IREN21	M. musculus	M. musculus genomic DNA	chr2	165188998	165190027	ctccatcactaggggttcctgcggccgcacgcgtGGCCAGAGTAGGGTCACATC	gctctgccctgacttttatgcccagcccgagctcTCACTGGGCAAGACAGAAGG	1030
IREN22	M. musculus	M. musculus genomic DNA	chr7	67741501	67742381	ctccatcactaggggttcctgcggccgcacgcgtATCTTGCAGAGCCCAAGCAC	gctctgccctgacttttatgcccagcccgagctcCTCCTGGCTATGGATCGGTG	881
IREN23	M. musculus	M. musculus genomic DNA	chr1	134722777	134723533	ctccatcactaggggttcctgcggccgcacgcgtAGAGGCTAAGAGACCCACCT	gctctgccctgacttttatgcccagcccgagctcTCAATGCTGCACCTCGTTTG	757
IREN24	M. musculus	M. musculus genomic DNA	chr13	29202428	29203202	ctccatcactaggggttcctgcggccgcacgcgtTGGGAGCAAAGACAATAGGC	gctctgccctgacttttatgcccagcccgagctcATCACGAGGTAAGGAGCATGG	775
A1 (eHGT_376m)	M. musculus	M. musculus genomic DNA	chr16	24325928	24326660	ctccatcactaggggttcctgcggccgcacgcgtCAAATGATGCACGAGACGCC	gctctgccctgacttttatgcccagcccgagctcAAACTGGAATGCCGGAGGTG	733
A2 (eHGT_377m)	M. musculus	M. musculus genomic DNA	chr14	41015441	41016422	ctccatcactaggggttcctgcggccgcacgcgtTGCATCTTTGTTTCCCTGCTG	gctctgccctgacttttatgcccagcccgagctcTGAAATCTTTCAGGCTATGTGGA	982
A4 (eHGT_390m)	M. musculus	M. musculus genomic DNA	chr13	15543511	15544491	ctccatcactaggggttcctgcggccgcacgcgtTGGCTTACTGCAACCTGAGTG	gctctgccctgacttttatgcccagcccgagctcGCTTGGAAGTGAACTCTCCCT	981
A5 (eHGT_380h)	H. sapiens	addgene 208123 plasmid	chr6	44045566	44046145	ctccatcactaggggttcctgcggccgcacgcgtCCCCTCACACACCCACACAT	gacttttatgcccagcccgagctcAGGGGACAGGTTGGTGG	639		A5 Length given based on plasmid instead of genomic region
Overhang Regions inserted by Overhang PCR
Overhang	Sequence 5′-3′
General Fw Overhang	ctccatcactaggggttcctgcggccgcacgcgt
General Rv Overhang	gctctgccctgacttttatgcccagcccgagctc
Enhancer A5 Rv Overhang	gacttttatgcccagcccgagctc
Sanger Sequencing Oligos
Oligo	Sequence 5′-3′
EGFP-C	CATGGTCCTGCTGGAGTTCGTG
EGFP-N	CGTCGCCGTCCAGCTCGACCAG
Gibson and HiFi Overhang Sequences
Oligo	Sequence 5′-3′
Barcode HiFi overhang F	cacggcggaactcatcgccgcctgccttgcccgctgctggacaggggctcggctgttgggcactgacaattccgtgg
Barcode HiFi overhang R	accttccagggtcaaggaaggcacgggggaggggcaaacaacagatggctggcaactagaaggcacagtcgaagatc
Enhancer PCR overgan/Gibson Overhang F	ctccatcactaggggttcctgcggccgcacgcgt
Enhancer PCR overgan/Gibson Overhang R	gctctgccctgacttttatgcccagcccgagctc

## Sheet: Barcodes
Injury Induced Primer Barcodes
Barcode Ultramer Sequence/template	cacggcggaactcatcgccgcctgccttgcccgctgctggacaggggctcggctgttgggcactgacaattccgtggcNNNNNNNNNNNNACGGAAATACGATGTCGGGANNNNNNNNNNNNgagatcttcgactgtgccttctagttgccagccatctgttgtttgcccctcccccgtgccttccttgaccctggaagg		Variable regions bolded, constant region italicised
Enhancer (code)	barcode
IREN1	CGCGCCATCTAGACGGAAATACGATGTCGGGAGTTTGACGGATA
IREN2	ATTAACAAGTAAACGGAAATACGATATCGGGAATCGTTCTTAGC
IREN4	TGAGCCTACAATACGGAAATACGATGTCGGGATGGTAATGGTAT
IREN5	TGCACGTTTGCCACGGAAATACGATGTCGGGAGTTTAGTAGTGG
IREN7	AAGCGAATGGCTACGGAAATACGATGTCGGGAATATTAGCAACA
IREN8	CCTTAAGAGTATACGGAAATACGATGTCGGGAACCGGTGCCTTA
IREN9	TGTATAAACCCTACGGAAATACGATGTCGGGAGCGCTGTCATAG
IREN11	CCGGACTGGTTAACGGAAATACGATGTCGGGATCGTGAATGTCT
IREN12	TGGCACAACAAGACGGAAATACGATGTCGGGAGGTATAGCACTT, GACTTATTTTTAACGGAAATACGATGTCGGGAGGAGTAGTGTAC
IREN13	ATTTTAGGATTTACGGAAATACGATGTCGGGAAAGTGTGCATAG
IREN14	ATCTATTTGGATACGGAAATACGATGTCGGGAATTGTCTTATGG
IREN16	TATTTTTCGTAAACGGAAATACGATGTCGGGATTACACTAGTCA
IREN17	TTCTATTAGAGAACGGAAATACGATGTCGGGAAAAATAGTAGCG
IREN18	TTTGCTCGTGCAACGGAAATACGATGTCGGGATATGTACCTTTT
IREN19	GTATAGAGCCAAACGGAAATACGATGTCGGGACGCTGGTTATGT
IREN21	CAGCCCTCTATCACGGAAATACGATGTCGGGATAATGGGCAGGA
IREN22	TCTTCTTGTTGGACGGAAATACGATGTCGGGACTTATAACGTAT
IREN23	GGTTATTGAAGAACGGAAATACGATGTCGGGATTTTTATTGTTA
IREN24	TCCTCTCAAATAACGGAAATACGATGTCGGGAACTGTTATGGAA
A1	ACTTAATCTGGGACGGAAATACGATGTCGGGAATATCAGTATGT
A2	TAATTGTTAAGGACGGAAATACGATGTCGGGATAGTCAATAGGC
A4	AGGGCTACCTATACGGAAATACGATGTCGGGATCGTTTTTGGGG
A5	GAATGCATTCTTACGGAAATACGATGTCGGGACCTTGGCACTCA
