# Supplementary material for: The regulatory code of injury-responsive enhancers enables precision cell-state targeting in the CNS
Source: Nat Neurosci. 2025 Dec 2;29(2):337–49. doi: 10.1038/s41593-025-02131-w (PMC12880913; doi:10.1038/s41593-025-02131-w)
Supplement: Supplementary file 5 — List of the top GO terms enriched for each module of genes dynamically expressed after injury. Genes in each module were clustered based on their activation pattern (that is, enriched in uninjured, acute or chronic phases). [file 41593_2025_2131_MOESM5_ESM.xlsx]

## Sheet: Sheet1
query	significant	p_value	term_size	query_size	intersection_size	precision	recall	term_id	source	term_name	effective_domain_size	source_order	log_p	cluster	celltype	module
query_1	TRUE	7.06157682479437e-11	1799	306	60	0.196078431372549	0.0333518621456365	GO:0033554	GO:BP	cellular response to stress	26944	8567	10.1510983117182	1	Astrocytes	acute
query_1	TRUE	4.3092952548651e-10	1666	306	56	0.183006535947712	0.0336134453781513	GO:0120036	GO:BP	plasma membrane bounded cell projection organization	26944	20035	9.36559374885297	1	Astrocytes	acute
query_1	TRUE	1.12901665086167e-09	1706	306	56	0.183006535947712	0.0328253223915592	GO:0030030	GO:BP	cell projection organization	26944	6891	8.94729965300504	1	Astrocytes	acute
query_1	TRUE	1.92667121338906e-09	1131	306	44	0.143790849673203	0.0389036251105217	GO:0031175	GO:BP	neuron projection development	26944	7333	8.71519239141291	1	Astrocytes	acute
query_1	TRUE	2.87658674989728e-09	1907	306	59	0.19281045751634	0.0309386470896696	GO:0022008	GO:BP	neurogenesis	26944	6799	8.54112252432105	1	Astrocytes	acute
query_1	TRUE	9.56894509617444e-09	1045	306	41	0.133986928104575	0.0392344497607656	GO:0000902	GO:BP	cell morphogenesis	26944	242	8.01913593726627	1	Astrocytes	acute
query_1	TRUE	1.35950799966322e-08	1248	306	45	0.147058823529412	0.0360576923076923	GO:0051130	GO:BP	positive regulation of cellular component organization	26944	13955	7.8666182325786	1	Astrocytes	acute
query_1	TRUE	3.78198978620532e-08	1287	306	45	0.147058823529412	0.034965034965035	GO:0048666	GO:BP	neuron development	26944	13349	7.42227964836265	1	Astrocytes	acute
query_1	TRUE	4.04360924465113e-08	1651	306	52	0.169934640522876	0.031496062992126	GO:0048699	GO:BP	generation of neurons	26944	13381	7.39323081922623	1	Astrocytes	acute
query_1	TRUE	2.2527434919613e-07	1569	306	49	0.160130718954248	0.0312300828553219	GO:0030182	GO:BP	neuron differentiation	26944	6936	6.64728825628673	1	Astrocytes	acute
query_1	TRUE	1.62665505055811e-15	146	192	19	0.0989583333333333	0.13013698630137	GO:0006119	GO:BP	oxidative phosphorylation	26944	1997	14.7887045340468	2	Astrocytes	uninjured
query_1	TRUE	3.55219093155444e-15	491	192	29	0.151041666666667	0.0590631364562118	GO:0006091	GO:BP	generation of precursor metabolites and energy	26944	1974	14.4495036987797	2	Astrocytes	uninjured
query_1	TRUE	1.41883584033456e-14	354	192	25	0.130208333333333	0.0706214689265537	GO:0015980	GO:BP	energy derivation by oxidation of organic compounds	26944	5120	13.8480678496173	2	Astrocytes	uninjured
query_1	TRUE	4.51632556068537e-14	264	192	22	0.114583333333333	0.0833333333333333	GO:0045333	GO:BP	cellular respiration	26944	11755	13.3452147593704	2	Astrocytes	uninjured
query_1	TRUE	4.64098124848695e-14	202	192	20	0.104166666666667	0.099009900990099	GO:0009060	GO:BP	aerobic respiration	26944	3273	13.3333901863095	2	Astrocytes	uninjured
query_1	TRUE	6.46910581332953e-12	1239	192	39	0.203125	0.0314769975786925	GO:0006811	GO:BP	monoatomic ion transport	26944	2520	11.1891557451697	2	Astrocytes	uninjured
query_1	TRUE	2.19127784178082e-11	1092	192	36	0.1875	0.032967032967033	GO:1901135	GO:BP	carbohydrate derivative metabolic process	26944	21749	10.6593025528354	2	Astrocytes	uninjured
query_1	TRUE	5.74148870159654e-10	1022	192	33	0.171875	0.0322896281800391	GO:0006812	GO:BP	monoatomic cation transport	26944	2521	9.24097548546582	2	Astrocytes	uninjured
query_1	TRUE	1.22020787730793e-09	1836	192	44	0.229166666666667	0.0239651416122004	GO:0044281	GO:BP	small molecule metabolic process	26944	11317	8.91356617565545	2	Astrocytes	uninjured
query_1	TRUE	2.72913302058749e-09	1017	192	32	0.166666666666667	0.0314650934119961	GO:0019637	GO:BP	organophosphate metabolic process	26944	6166	8.56397529588041	2	Astrocytes	uninjured
query_1	TRUE	7.34668530260855e-05	814	168	21	0.125	0.0257985257985258	GO:0034330	GO:BP	cell junction organization	26944	8863	4.13390856288704	3	Astrocytes	chronic
query_1	TRUE	9.54087948905642e-05	984	168	23	0.136904761904762	0.0233739837398374	GO:0030334	GO:BP	regulation of cell migration	26944	7017	4.02041158969434	3	Astrocytes	chronic
query_1	TRUE	0.00020729061496965	1465	168	28	0.166666666666667	0.0191126279863481	GO:0007155	GO:BP	cell adhesion	26944	2750	3.68342036003426	3	Astrocytes	chronic
query_1	TRUE	0.000249727092906799	1666	168	30	0.178571428571429	0.0180072028811525	GO:0120036	GO:BP	plasma membrane bounded cell projection organization	26944	20035	3.60253433845908	3	Astrocytes	chronic
query_1	TRUE	0.000278432531406958	1216	168	25	0.148809523809524	0.0205592105263158	GO:0072359	GO:BP	circulatory system development	26944	17886	3.55528002414357	3	Astrocytes	chronic
query_1	TRUE	0.000279604664026363	1045	168	23	0.136904761904762	0.0220095693779904	GO:2000145	GO:BP	regulation of cell motility	26944	26166	3.55345558849138	3	Astrocytes	chronic
query_1	TRUE	0.000415489327315963	1706	168	30	0.178571428571429	0.0175849941383353	GO:0030030	GO:BP	cell projection organization	26944	6891	3.38144012746907	3	Astrocytes	chronic
query_1	TRUE	0.000521335206186328	471	168	15	0.0892857142857143	0.0318471337579618	GO:0034329	GO:BP	cell junction assembly	26944	8862	3.28288294582654	3	Astrocytes	chronic
query_1	TRUE	0.000577299886479311	1089	168	23	0.136904761904762	0.0211202938475666	GO:0040012	GO:BP	regulation of locomotion	26944	10241	3.23859852790136	3	Astrocytes	chronic
query_1	TRUE	0.000595664393392837	350	168	13	0.0773809523809524	0.0371428571428571	GO:0040013	GO:BP	negative regulation of locomotion	26944	10242	3.22499835963791	3	Astrocytes	chronic
query_1	TRUE	4.46928578183655e-13	1045	219	40	0.182648401826484	0.0382775119617225	GO:0000902	GO:BP	cell morphogenesis	26944	242	12.3497618741366	4	Astrocytes	acute
query_1	TRUE	8.7413074424841e-13	1538	219	48	0.219178082191781	0.0312093628088427	GO:0016477	GO:BP	cell migration	26944	5292	12.0584236048267	4	Astrocytes	acute
query_1	TRUE	1.30412693662589e-12	814	219	35	0.159817351598174	0.042997542997543	GO:0034330	GO:BP	cell junction organization	26944	8863	11.884680134683	4	Astrocytes	acute
query_1	TRUE	1.7660418123938e-12	1760	219	51	0.232876712328767	0.0289772727272727	GO:0048870	GO:BP	cell motility	26944	13538	11.7529990183819	4	Astrocytes	acute
query_1	TRUE	3.23856985382863e-10	1466	219	43	0.19634703196347	0.029331514324693	GO:0007010	GO:BP	cytoskeleton organization	26944	2653	9.4896467310618	4	Astrocytes	acute
query_1	TRUE	4.13841269567232e-10	824	219	32	0.146118721461187	0.0388349514563107	GO:0032989	GO:BP	cellular anatomical entity morphogenesis	26944	8249	9.38316620228407	4	Astrocytes	acute
query_1	TRUE	2.03869093353876e-09	714	219	29	0.132420091324201	0.0406162464985994	GO:0120039	GO:BP	plasma membrane bounded cell projection morphogenesis	26944	20036	8.69064860847026	4	Astrocytes	acute
query_1	TRUE	2.59108034981195e-09	721	219	29	0.132420091324201	0.0402219140083218	GO:0048858	GO:BP	cell projection morphogenesis	26944	13527	8.5865191192647	4	Astrocytes	acute
query_1	TRUE	2.67648212409417e-09	1907	219	48	0.219178082191781	0.0251704247509177	GO:0022008	GO:BP	neurogenesis	26944	6799	8.57243565287206	4	Astrocytes	acute
query_1	TRUE	3.3977547446259e-09	782	219	30	0.136986301369863	0.0383631713554987	GO:0030029	GO:BP	actin filament-based process	26944	6890	8.46880797240626	4	Astrocytes	acute
query_1	TRUE	2.12291585850767e-21	158	288	27	0.09375	0.170886075949367	GO:0002181	GO:BP	cytoplasmic translation	26944	736	20.6730672186979	5	Astrocytes	acute
query_1	TRUE	1.21688943037043e-18	1538	288	65	0.225694444444444	0.0422626788036411	GO:0016477	GO:BP	cell migration	26944	5292	17.9147488810645	5	Astrocytes	acute
query_1	TRUE	1.58323441970975e-18	1273	288	59	0.204861111111111	0.0463472113118617	GO:0040011	GO:BP	locomotion	26944	10240	17.8004547770839	5	Astrocytes	acute
query_1	TRUE	2.81194808718673e-17	1045	288	52	0.180555555555556	0.0497607655502392	GO:2000145	GO:BP	regulation of cell motility	26944	26166	16.550992701311	5	Astrocytes	acute
query_1	TRUE	6.89719861776478e-17	1760	288	67	0.232638888888889	0.0380681818181818	GO:0048870	GO:BP	cell motility	26944	13538	16.1613272675072	5	Astrocytes	acute
query_1	TRUE	7.05915934538113e-17	984	288	50	0.173611111111111	0.0508130081300813	GO:0030334	GO:BP	regulation of cell migration	26944	7017	16.1512470147273	5	Astrocytes	acute
query_1	TRUE	1.70799638574134e-16	1089	288	52	0.180555555555556	0.0477502295684114	GO:0040012	GO:BP	regulation of locomotion	26944	10241	15.7675130526483	5	Astrocytes	acute
query_1	TRUE	1.39353630430389e-15	1465	288	59	0.204861111111111	0.0402730375426621	GO:0007155	GO:BP	cell adhesion	26944	2750	14.8558817125958	5	Astrocytes	acute
query_1	TRUE	3.91121678610036e-15	1901	288	67	0.232638888888889	0.0352446081009995	GO:0051246	GO:BP	regulation of protein metabolic process	26944	14041	14.4076881118418	5	Astrocytes	acute
query_1	TRUE	1.79623994354485e-13	607	288	36	0.125	0.0593080724876442	GO:2000147	GO:BP	positive regulation of cell motility	26944	26168	12.7456356502983	5	Astrocytes	acute
query_1	TRUE	2.9967712541669e-15	1651	187	49	0.262032085561497	0.029678982434888	GO:0048699	GO:BP	generation of neurons	26944	13381	14.5233464058179	6	Astrocytes	uninjured
query_1	TRUE	2.0039391146924e-13	1907	187	50	0.267379679144385	0.0262191924488726	GO:0022008	GO:BP	neurogenesis	26944	6799	12.6981154776924	6	Astrocytes	uninjured
query_1	TRUE	3.71188142985614e-13	1569	187	45	0.240641711229947	0.0286806883365201	GO:0030182	GO:BP	neuron differentiation	26944	6936	12.4304059050775	6	Astrocytes	uninjured
query_1	TRUE	5.10125804580193e-11	1287	187	38	0.203208556149733	0.0295260295260295	GO:0048666	GO:BP	neuron development	26944	13349	10.2923227072406	6	Astrocytes	uninjured
query_1	TRUE	8.72146613221506e-10	1131	187	34	0.181818181818182	0.0300618921308576	GO:0031175	GO:BP	neuron projection development	26944	7333	9.05941050135088	6	Astrocytes	uninjured
query_1	TRUE	3.94830807831253e-08	699	187	25	0.133689839572193	0.0357653791130186	GO:0048812	GO:BP	neuron projection morphogenesis	26944	13483	7.40358896758015	6	Astrocytes	uninjured
query_1	TRUE	4.24642464390529e-08	824	187	27	0.144385026737968	0.0327669902912621	GO:0032989	GO:BP	cellular anatomical entity morphogenesis	26944	8249	7.37197657840283	6	Astrocytes	uninjured
query_1	TRUE	5.63299226981095e-08	539	187	22	0.117647058823529	0.0408163265306122	GO:0050808	GO:BP	synapse organization	26944	13703	7.24926084474916	6	Astrocytes	uninjured
query_1	TRUE	6.20112344746656e-08	714	187	25	0.133689839572193	0.0350140056022409	GO:0120039	GO:BP	plasma membrane bounded cell projection morphogenesis	26944	20036	7.20752962294754	6	Astrocytes	uninjured
query_1	TRUE	7.62517514113094e-08	721	187	25	0.133689839572193	0.0346740638002774	GO:0048858	GO:BP	cell projection morphogenesis	26944	13527	7.11775017664305	6	Astrocytes	uninjured
query_1	TRUE	2.44259467091732e-18	1907	189	57	0.301587301587302	0.0298898793917147	GO:0022008	GO:BP	neurogenesis	26944	6799	17.6121485947493	1	Ependymal	uninjured
query_1	TRUE	2.40205893213162e-17	1651	189	52	0.275132275132275	0.031496062992126	GO:0048699	GO:BP	generation of neurons	26944	13381	16.6194163418184	1	Ependymal	uninjured
query_1	TRUE	3.35048434585285e-15	1569	189	48	0.253968253968254	0.0305927342256214	GO:0030182	GO:BP	neuron differentiation	26944	6936	14.4748924068358	1	Ependymal	uninjured
query_1	TRUE	7.28160192520145e-14	1287	189	42	0.222222222222222	0.0326340326340326	GO:0048666	GO:BP	neuron development	26944	13349	13.1377730670134	1	Ependymal	uninjured
query_1	TRUE	6.89247543972534e-12	1131	189	37	0.195767195767196	0.0327144120247569	GO:0031175	GO:BP	neuron projection development	26944	7333	11.1616247727609	1	Ependymal	uninjured
query_1	TRUE	2.1396359727797e-11	1045	189	35	0.185185185185185	0.0334928229665072	GO:0000902	GO:BP	cell morphogenesis	26944	242	10.6696601091092	1	Ependymal	uninjured
query_1	TRUE	3.42679232777617e-11	1465	189	41	0.216931216931217	0.0279863481228669	GO:0007155	GO:BP	cell adhesion	26944	2750	10.4651122141093	1	Ependymal	uninjured
query_1	TRUE	1.13265812297536e-10	1666	189	43	0.227513227513228	0.0258103241296519	GO:0120036	GO:BP	plasma membrane bounded cell projection organization	26944	20035	9.94590115607715	1	Ependymal	uninjured
query_1	TRUE	1.95005757351603e-10	647	189	27	0.142857142857143	0.0417310664605873	GO:0048667	GO:BP	cell morphogenesis involved in neuron differentiation	26944	13350	9.7099525663343	1	Ependymal	uninjured
query_1	TRUE	2.54181283180278e-10	1706	189	43	0.227513227513228	0.0252051582649472	GO:0030030	GO:BP	cell projection organization	26944	6891	9.59485643218797	1	Ependymal	uninjured
query_1	TRUE	7.28673104034697e-86	158	271	65	0.239852398523985	0.411392405063291	GO:0002181	GO:BP	cytoplasmic translation	26944	736	85.1374672603708	2	Ependymal	acute
query_1	TRUE	7.19720424780832e-68	912	271	96	0.354243542435424	0.105263157894737	GO:0006518	GO:BP	peptide metabolic process	26944	2266	67.1428361723941	2	Ependymal	acute
query_1	TRUE	2.98276135383475e-63	746	271	86	0.317343173431734	0.115281501340483	GO:0043043	GO:BP	peptide biosynthetic process	26944	10843	62.525381492484	2	Ependymal	acute
query_1	TRUE	3.35981597215827e-63	722	271	85	0.313653136531365	0.117728531855956	GO:0006412	GO:BP	translation	26944	2194	62.4736845096533	2	Ependymal	acute
query_1	TRUE	1.51521736393341e-60	1186	271	99	0.365313653136531	0.0834738617200675	GO:0043603	GO:BP	amide metabolic process	26944	11152	59.8195250614287	2	Ependymal	acute
query_1	TRUE	7.75336241139503e-59	868	271	87	0.321033210332103	0.100230414746544	GO:0043604	GO:BP	amide biosynthetic process	26944	11153	58.1105099155545	2	Ependymal	acute
query_1	TRUE	5.29528792500386e-43	1707	271	96	0.354243542435424	0.0562390158172232	GO:1901566	GO:BP	organonitrogen compound biosynthetic process	26944	22100	42.2761104206668	2	Ependymal	acute
query_1	TRUE	9.42373982520198e-40	51	271	28	0.103321033210332	0.549019607843137	GO:0140236	GO:BP	translation at presynapse	26944	20272	39.0257767125866	2	Ependymal	acute
query_1	TRUE	2.02400190849237e-39	52	271	28	0.103321033210332	0.538461538461538	GO:0140241	GO:BP	translation at synapse	26944	20276	38.6937890823227	2	Ependymal	acute
query_1	TRUE	2.02400190849237e-39	52	271	28	0.103321033210332	0.538461538461538	GO:0140242	GO:BP	translation at postsynapse	26944	20277	38.6937890823227	2	Ependymal	acute
query_1	TRUE	4.52449169943073e-22	722	285	49	0.171929824561404	0.0678670360110803	GO:0006412	GO:BP	translation	26944	2194	21.3444302042007	3	Ependymal	acute
query_1	TRUE	1.67057341000008e-21	158	285	27	0.0947368421052632	0.170886075949367	GO:0002181	GO:BP	cytoplasmic translation	26944	736	20.777134435406	3	Ependymal	acute
query_1	TRUE	1.91951207210807e-21	746	285	49	0.171929824561404	0.0656836461126005	GO:0043043	GO:BP	peptide biosynthetic process	26944	10843	20.7168091521929	3	Ependymal	acute
query_1	TRUE	2.51275238415485e-21	1707	285	72	0.252631578947368	0.0421792618629174	GO:1901566	GO:BP	organonitrogen compound biosynthetic process	26944	22100	20.5998503062716	3	Ependymal	acute
query_1	TRUE	2.04471065482338e-19	868	285	50	0.175438596491228	0.0576036866359447	GO:0043604	GO:BP	amide biosynthetic process	26944	11153	18.6893681399326	3	Ependymal	acute
query_1	TRUE	2.70130425175807e-19	912	285	51	0.178947368421053	0.055921052631579	GO:0006518	GO:BP	peptide metabolic process	26944	2266	18.5684264978495	3	Ependymal	acute
query_1	TRUE	1.90569655223099e-18	321	285	32	0.112280701754386	0.0996884735202492	GO:0042254	GO:BP	ribosome biogenesis	26944	10405	17.7199462517477	3	Ependymal	acute
query_1	TRUE	2.91116014378954e-17	183	285	25	0.087719298245614	0.136612021857924	GO:0006457	GO:BP	protein folding	26944	2227	16.5359339032348	3	Ependymal	acute
query_1	TRUE	1.60661583135444e-16	1186	285	54	0.189473684210526	0.045531197301855	GO:0043603	GO:BP	amide metabolic process	26944	11152	15.794087957878	3	Ependymal	acute
query_1	TRUE	1.28246560925391e-13	500	285	33	0.115789473684211	0.066	GO:0051604	GO:BP	protein maturation	26944	14276	12.891954272151	3	Ependymal	acute
query_1	TRUE	4.63194049218603e-54	416	292	66	0.226027397260274	0.158653846153846	GO:0044782	GO:BP	cilium organization	26944	11543	53.3342370287455	4	Ependymal	uninjured
query_1	TRUE	2.53550611525701e-53	389	292	64	0.219178082191781	0.16452442159383	GO:0060271	GO:BP	cilium assembly	26944	14954	52.5959353376623	4	Ependymal	uninjured
query_1	TRUE	1.26532071330955e-43	597	292	66	0.226027397260274	0.110552763819095	GO:0030031	GO:BP	cell projection assembly	26944	6892	42.8977993824981	4	Ependymal	uninjured
query_1	TRUE	5.52696671598432e-43	586	292	65	0.222602739726027	0.110921501706485	GO:0120031	GO:BP	plasma membrane bounded cell projection assembly	26944	20030	42.2575131507806	4	Ependymal	uninjured
query_1	TRUE	8.62152325171056e-34	1706	292	89	0.304794520547945	0.052168815943728	GO:0030030	GO:BP	cell projection organization	26944	6891	33.0644159961975	4	Ependymal	uninjured
query_1	TRUE	5.32966506066775e-33	230	292	40	0.136986301369863	0.173913043478261	GO:0003341	GO:BP	cilium movement	26944	1771	32.2733000830699	4	Ependymal	uninjured
query_1	TRUE	6.43983269668249e-33	1666	292	87	0.297945205479452	0.0522208883553421	GO:0120036	GO:BP	plasma membrane bounded cell projection organization	26944	20035	32.1911254152258	4	Ependymal	uninjured
query_1	TRUE	2.39346121768466e-32	969	292	68	0.232876712328767	0.0701754385964912	GO:0007017	GO:BP	microtubule-based process	26944	2656	31.6209736051914	4	Ependymal	uninjured
query_1	TRUE	3.45238859623305e-30	980	292	66	0.226027397260274	0.0673469387755102	GO:0070925	GO:BP	organelle assembly	26944	16870	29.4618803266007	4	Ependymal	uninjured
query_1	TRUE	8.32048839401543e-30	103	292	29	0.0993150684931507	0.281553398058252	GO:0035082	GO:BP	axoneme assembly	26944	9103	29.0798511808486	4	Ependymal	uninjured
query_1	TRUE	4.88795832872986e-21	416	232	35	0.150862068965517	0.0841346153846154	GO:0044782	GO:BP	cilium organization	26944	11543	20.3108725052368	5	Ependymal	uninjured
query_1	TRUE	1.01072614012515e-20	230	232	28	0.120689655172414	0.121739130434783	GO:0003341	GO:BP	cilium movement	26944	1771	19.9953665021183	5	Ependymal	uninjured
query_1	TRUE	2.75911597267155e-20	192	232	26	0.112068965517241	0.135416666666667	GO:0060285	GO:BP	cilium-dependent cell motility	26944	14967	19.559230044634	5	Ependymal	uninjured
query_1	TRUE	2.75911597267155e-20	192	232	26	0.112068965517241	0.135416666666667	GO:0001539	GO:BP	cilium or flagellum-dependent cell motility	26944	336	19.559230044634	5	Ependymal	uninjured
query_1	TRUE	4.2930069955851e-20	444	232	35	0.150862068965517	0.0788288288288288	GO:0007018	GO:BP	microtubule-based movement	26944	2657	19.367238403824	5	Ependymal	uninjured
query_1	TRUE	1.04211620903705e-18	389	232	32	0.137931034482759	0.0822622107969152	GO:0060271	GO:BP	cilium assembly	26944	14954	17.9820838490504	5	Ependymal	uninjured
query_1	TRUE	4.41770416434238e-18	969	232	46	0.198275862068966	0.0474716202270382	GO:0007017	GO:BP	microtubule-based process	26944	2656	17.3548033704237	5	Ependymal	uninjured
query_1	TRUE	5.55694303641274e-18	187	232	24	0.103448275862069	0.128342245989305	GO:0060294	GO:BP	cilium movement involved in cell motility	26944	14974	17.2551640550948	5	Ependymal	uninjured
query_1	TRUE	6.4931774745927e-18	166	232	23	0.0991379310344828	0.13855421686747	GO:0097722	GO:BP	sperm motility	26944	19289	17.1875427266232	5	Ependymal	uninjured
query_1	TRUE	6.4931774745927e-18	166	232	23	0.0991379310344828	0.13855421686747	GO:0030317	GO:BP	flagellated sperm motility	26944	7005	17.1875427266232	5	Ependymal	uninjured
query_1	TRUE	3.14418021818486e-20	1538	211	57	0.270142180094787	0.0370611183355007	GO:0016477	GO:BP	cell migration	26944	5292	19.5024925690194	6	Ependymal	acute
query_1	TRUE	6.54965029069559e-19	1760	211	59	0.279620853080569	0.0335227272727273	GO:0048870	GO:BP	cell motility	26944	13538	18.1837818879282	6	Ependymal	acute
query_1	TRUE	6.27751924204288e-18	1907	211	60	0.28436018957346	0.0314630309386471	GO:0022008	GO:BP	neurogenesis	26944	6799	17.2022119474003	6	Ependymal	acute
query_1	TRUE	1.03221450666081e-16	1569	211	53	0.251184834123223	0.0337794773741236	GO:0030182	GO:BP	neuron differentiation	26944	6936	15.986230041683	6	Ependymal	acute
query_1	TRUE	1.8002095294103e-16	1651	211	54	0.255924170616114	0.0327074500302847	GO:0048699	GO:BP	generation of neurons	26944	13381	15.7446769436907	6	Ependymal	acute
query_1	TRUE	6.0935400477739e-16	1216	211	46	0.218009478672986	0.037828947368421	GO:0072359	GO:BP	circulatory system development	26944	17886	15.2151303302664	6	Ependymal	acute
query_1	TRUE	1.45623174838461e-15	1131	211	44	0.208530805687204	0.0389036251105217	GO:0031175	GO:BP	neuron projection development	26944	7333	14.8367695048062	6	Ependymal	acute
query_1	TRUE	5.5723152584039e-15	1287	211	46	0.218009478672986	0.0357420357420357	GO:0048666	GO:BP	neuron development	26944	13349	14.2539643209789	6	Ependymal	acute
query_1	TRUE	7.38642288312396e-15	1181	211	44	0.208530805687204	0.0372565622353937	GO:0035295	GO:BP	tube development	26944	9257	14.1315658320019	6	Ependymal	acute
query_1	TRUE	5.22445202007141e-14	1550	211	49	0.232227488151659	0.0316129032258065	GO:2000026	GO:BP	regulation of multicellular organismal development	26944	26054	13.2819592549087	6	Ependymal	acute
query_1	TRUE	4.016553156826e-56	158	139	41	0.294964028776978	0.259493670886076	GO:0002181	GO:BP	cytoplasmic translation	26944	736	55.3961464810189	1	Microglia	acute
query_1	TRUE	6.14843683710157e-33	722	139	45	0.323741007194245	0.0623268698060942	GO:0006412	GO:BP	translation	26944	2194	32.2112352841126	1	Microglia	acute
query_1	TRUE	2.57775236797846e-32	746	139	45	0.323741007194245	0.0603217158176944	GO:0043043	GO:BP	peptide biosynthetic process	26944	10843	31.5887588055187	1	Microglia	acute
query_1	TRUE	1.06229392621679e-29	912	139	46	0.330935251798561	0.0504385964912281	GO:0006518	GO:BP	peptide metabolic process	26944	2266	28.9737553016419	1	Microglia	acute
query_1	TRUE	1.85845443542688e-29	868	139	45	0.323741007194245	0.0518433179723502	GO:0043604	GO:BP	amide biosynthetic process	26944	11153	28.7308480822332	1	Microglia	acute
query_1	TRUE	7.50864553596977e-28	51	139	19	0.136690647482014	0.372549019607843	GO:0140236	GO:BP	translation at presynapse	26944	20272	27.1244383971245	1	Microglia	acute
query_1	TRUE	1.17816699022423e-27	52	139	19	0.136690647482014	0.365384615384615	GO:0140241	GO:BP	translation at synapse	26944	20276	26.9287931494529	1	Microglia	acute
query_1	TRUE	1.17816699022423e-27	52	139	19	0.136690647482014	0.365384615384615	GO:0140242	GO:BP	translation at postsynapse	26944	20277	26.9287931494529	1	Microglia	acute
query_1	TRUE	6.99520325979137e-27	1186	139	48	0.345323741007194	0.0404721753794266	GO:0043603	GO:BP	amide metabolic process	26944	11152	26.1551996616835	1	Microglia	acute
query_1	TRUE	8.59246737890406e-22	1707	139	50	0.359712230215827	0.0292911540714704	GO:1901566	GO:BP	organonitrogen compound biosynthetic process	26944	22100	21.0658821079762	1	Microglia	acute
query_1	TRUE	1.38552611608075e-40	1009	356	85	0.23876404494382	0.0842418235877106	GO:0006259	GO:BP	DNA metabolic process	26944	2097	39.8583852836942	2	Microglia	acute
query_1	TRUE	6.64250653573887e-36	1799	356	104	0.292134831460674	0.0578098943857699	GO:0033554	GO:BP	cellular response to stress	26944	8567	35.1776680096036	2	Microglia	acute
query_1	TRUE	2.16263999438301e-33	1808	356	101	0.283707865168539	0.0558628318584071	GO:0007049	GO:BP	cell cycle	26944	2680	32.6650157697267	2	Microglia	acute
query_1	TRUE	2.67204976165945e-33	1256	356	85	0.23876404494382	0.0676751592356688	GO:0022402	GO:BP	cell cycle process	26944	6830	32.5731554582426	2	Microglia	acute
query_1	TRUE	2.95480631595322e-33	866	356	72	0.202247191011236	0.0831408775981524	GO:0006974	GO:BP	DNA damage response	26944	2632	32.5294709813376	2	Microglia	acute
query_1	TRUE	1.16358994636226e-32	573	356	60	0.168539325842697	0.104712041884817	GO:0006281	GO:BP	DNA repair	26944	2116	31.9342000397954	2	Microglia	acute
query_1	TRUE	1.43713812952326e-27	274	356	41	0.115168539325843	0.14963503649635	GO:0006260	GO:BP	DNA replication	26944	2098	26.8425014879502	2	Microglia	acute
query_1	TRUE	3.60887959800815e-26	149	356	32	0.0898876404494382	0.214765100671141	GO:0006261	GO:BP	DNA-templated DNA replication	26944	2099	25.4426276069383	2	Microglia	acute
query_1	TRUE	1.21172670568646e-23	718	356	56	0.157303370786517	0.0779944289693593	GO:1903047	GO:BP	mitotic cell cycle process	26944	23301	22.9165953204305	2	Microglia	acute
query_1	TRUE	2.18780804960581e-22	852	356	59	0.165730337078652	0.0692488262910798	GO:0000278	GO:BP	mitotic cell cycle	26944	77	21.6599907841	2	Microglia	acute
query_1	TRUE	3.52475032593732e-25	1256	270	65	0.240740740740741	0.0517515923566879	GO:0022402	GO:BP	cell cycle process	26944	6830	24.4528716406323	3	Microglia	acute
query_1	TRUE	2.91678837083336e-24	718	270	50	0.185185185185185	0.0696378830083565	GO:1903047	GO:BP	mitotic cell cycle process	26944	23301	23.5350950802075	3	Microglia	acute
query_1	TRUE	1.14894203173282e-22	852	270	52	0.192592592592593	0.0610328638497653	GO:0000278	GO:BP	mitotic cell cycle	26944	77	21.9397018824811	3	Microglia	acute
query_1	TRUE	2.04391380655433e-21	1808	270	72	0.266666666666667	0.0398230088495575	GO:0007049	GO:BP	cell cycle	26944	2680	20.6895374226895	3	Microglia	acute
query_1	TRUE	2.96738609153278e-21	726	270	47	0.174074074074074	0.0647382920110193	GO:0010564	GO:BP	regulation of cell cycle process	26944	4266	20.5276259432304	3	Microglia	acute
query_1	TRUE	2.29895074695155e-19	588	270	41	0.151851851851852	0.0697278911564626	GO:0051276	GO:BP	chromosome organization	26944	14061	18.6384703330179	3	Microglia	acute
query_1	TRUE	2.43607866052521e-19	1049	270	53	0.196296296296296	0.0505243088655863	GO:0051726	GO:BP	regulation of cell cycle	26944	14366	18.613308692525	3	Microglia	acute
query_1	TRUE	4.70123950472012e-16	408	270	32	0.118518518518519	0.0784313725490196	GO:0007059	GO:BP	chromosome segregation	26944	2689	15.327787623109	3	Microglia	acute
query_1	TRUE	6.18665387683332e-15	216	270	24	0.0888888888888889	0.111111111111111	GO:0000819	GO:BP	sister chromatid segregation	26944	239	14.2085441806644	3	Microglia	acute
query_1	TRUE	2.3552628510003e-13	309	270	26	0.0962962962962963	0.0841423948220065	GO:0098813	GO:BP	nuclear chromosome segregation	26944	19446	12.6279606178901	3	Microglia	acute
query_1	TRUE	1.25894960980778e-10	984	223	36	0.161434977578475	0.0365853658536585	GO:0030334	GO:BP	regulation of cell migration	26944	7017	9.89999165243414	4	Microglia	chronic
query_1	TRUE	1.85146626097045e-10	1538	223	45	0.201793721973094	0.02925877763329	GO:0016477	GO:BP	cell migration	26944	5292	9.73248419763445	4	Microglia	chronic
query_1	TRUE	4.2567394675901e-10	1575	223	45	0.201793721973094	0.0285714285714286	GO:0002682	GO:BP	regulation of immune system process	26944	1207	9.37092292986761	4	Microglia	chronic
query_1	TRUE	7.44403269100215e-10	1045	223	36	0.161434977578475	0.0344497607655502	GO:2000145	GO:BP	regulation of cell motility	26944	26166	9.12819172830179	4	Microglia	chronic
query_1	TRUE	2.47551092190762e-09	1089	223	36	0.161434977578475	0.0330578512396694	GO:0040012	GO:BP	regulation of locomotion	26944	10241	8.60633515322919	4	Microglia	chronic
query_1	TRUE	2.65726012929231e-09	1273	223	39	0.174887892376682	0.030636292223095	GO:0040011	GO:BP	locomotion	26944	10240	8.57556592877136	4	Microglia	chronic
query_1	TRUE	4.98717754561025e-09	1760	223	46	0.20627802690583	0.0261363636363636	GO:0048870	GO:BP	cell motility	26944	13538	8.3021451704409	4	Microglia	chronic
query_1	TRUE	5.5792079460694e-09	1835	223	47	0.210762331838565	0.0256130790190736	GO:0042592	GO:BP	homeostatic process	26944	10601	8.25342745143289	4	Microglia	chronic
query_1	TRUE	2.94385480779685e-08	1126	223	35	0.15695067264574	0.0310834813499112	GO:0032101	GO:BP	regulation of response to external stimulus	26944	7632	7.53108361339962	4	Microglia	chronic
query_1	TRUE	3.59118806127432e-08	1794	223	45	0.201793721973094	0.0250836120401338	GO:0141124	GO:BP	intracellular signaling cassette	26944	20599	7.44476185139436	4	Microglia	chronic
query_1	TRUE	2.07721709264023e-14	1273	390	63	0.161538461538462	0.0494893951296151	GO:0040011	GO:BP	locomotion	26944	10240	13.6825181124159	5	Microglia	uninjured
query_1	TRUE	3.50167804502486e-14	1794	390	76	0.194871794871795	0.0423634336677815	GO:0141124	GO:BP	intracellular signaling cassette	26944	20599	13.4557237867782	5	Microglia	uninjured
query_1	TRUE	6.52592964862903e-14	814	390	49	0.125641025641026	0.0601965601965602	GO:0034330	GO:BP	cell junction organization	26944	8863	13.1853576123405	5	Microglia	uninjured
query_1	TRUE	3.35915020465114e-13	984	390	53	0.135897435897436	0.0538617886178862	GO:0030334	GO:BP	regulation of cell migration	26944	7017	12.4737705762141	5	Microglia	uninjured
query_1	TRUE	9.18684633368407e-13	904	390	50	0.128205128205128	0.0553097345132743	GO:0022603	GO:BP	regulation of anatomical structure morphogenesis	26944	6848	12.0368335479103	5	Microglia	uninjured
query_1	TRUE	9.78637252018873e-13	1045	390	54	0.138461538461538	0.0516746411483254	GO:2000145	GO:BP	regulation of cell motility	26944	26166	12.0093782567568	5	Microglia	uninjured
query_1	TRUE	1.01933335438584e-12	1538	390	67	0.171794871794872	0.0435630689206762	GO:0016477	GO:BP	cell migration	26944	5292	11.9916837646738	5	Microglia	uninjured
query_1	TRUE	1.34938556879061e-12	1089	390	55	0.141025641025641	0.0505050505050505	GO:0040012	GO:BP	regulation of locomotion	26944	10241	11.8698639387843	5	Microglia	uninjured
query_1	TRUE	1.11584895851023e-11	539	390	37	0.0948717948717949	0.0686456400742115	GO:0050808	GO:BP	synapse organization	26944	13703	10.9523945875892	5	Microglia	uninjured
query_1	TRUE	6.3872077960199e-11	1760	390	69	0.176923076923077	0.0392045454545455	GO:0048870	GO:BP	cell motility	26944	13538	10.1946889546426	5	Microglia	uninjured
query_1	TRUE	2.23232115508695e-11	1470	186	41	0.220430107526882	0.027891156462585	GO:0016310	GO:BP	phosphorylation	26944	5261	10.6512433250352	6	Microglia	chronic
query_1	TRUE	1.44754086292179e-09	1517	186	39	0.209677419354839	0.025708635464733	GO:0016192	GO:BP	vesicle-mediated transport	26944	5229	8.83936916764132	6	Microglia	chronic
query_1	TRUE	8.71978265790274e-09	1236	186	34	0.182795698924731	0.0275080906148867	GO:0006468	GO:BP	protein phosphorylation	26944	2231	8.05949433979792	6	Microglia	chronic
query_1	TRUE	3.7827091747781e-07	599	186	22	0.118279569892473	0.0367278797996661	GO:0007169	GO:BP	transmembrane receptor protein tyrosine kinase signaling pathway	26944	2764	6.42219704719371	6	Microglia	chronic
query_1	TRUE	6.80449028523869e-07	348	186	17	0.0913978494623656	0.0488505747126437	GO:0016050	GO:BP	vesicle organization	26944	5142	6.16720440162877	6	Microglia	chronic
query_1	TRUE	6.49063698246934e-06	970	186	26	0.139784946236559	0.0268041237113402	GO:0007167	GO:BP	enzyme-linked receptor protein signaling pathway	26944	2762	5.18771268002604	6	Microglia	chronic
query_1	TRUE	1.07724089297666e-05	1538	186	33	0.17741935483871	0.0214564369310793	GO:0016477	GO:BP	cell migration	26944	5292	4.96768716876125	6	Microglia	chronic
query_1	TRUE	1.09997331202425e-05	268	186	14	0.0752688172043011	0.0522388059701493	GO:0016197	GO:BP	endosomal transport	26944	5230	4.95861785173378	6	Microglia	chronic
query_1	TRUE	1.37860660557725e-05	1722	186	35	0.188172043010753	0.0203252032520325	GO:1902531	GO:BP	regulation of intracellular signal transduction	26944	22895	4.86055964491997	6	Microglia	chronic
query_1	TRUE	2.95055118030193e-05	124	186	10	0.0537634408602151	0.0806451612903226	GO:0016482	GO:BP	cytosolic transport	26944	5295	4.5300968476815	6	Microglia	chronic
query_1	TRUE	4.50603109020818e-27	1907	377	98	0.259946949602122	0.0513896171997902	GO:0022008	GO:BP	neurogenesis	26944	6799	26.3462058161055	1	OPCs	acute
query_1	TRUE	2.77102851993974e-23	1666	377	86	0.228116710875332	0.0516206482593037	GO:0120036	GO:BP	plasma membrane bounded cell projection organization	26944	20035	22.5573590043554	1	OPCs	acute
query_1	TRUE	3.08145263784409e-23	1706	377	87	0.230769230769231	0.0509964830011723	GO:0030030	GO:BP	cell projection organization	26944	6891	22.5112445030204	1	OPCs	acute
query_1	TRUE	2.76993061648571e-22	1287	377	74	0.196286472148541	0.0574980574980575	GO:0048666	GO:BP	neuron development	26944	13349	21.5575311093669	1	OPCs	acute
query_1	TRUE	1.11033768783623e-21	1569	377	81	0.214854111405836	0.0516252390057361	GO:0030182	GO:BP	neuron differentiation	26944	6936	20.9545449188167	1	OPCs	acute
query_1	TRUE	2.8259034594022e-21	1131	377	68	0.180371352785146	0.0601237842617153	GO:0031175	GO:BP	neuron projection development	26944	7333	20.5488426789224	1	OPCs	acute
query_1	TRUE	6.69016044594605e-21	1651	377	82	0.217506631299735	0.0496668685645064	GO:0048699	GO:BP	generation of neurons	26944	13381	20.1745634666935	1	OPCs	acute
query_1	TRUE	1.30640108229853e-17	1466	377	72	0.190981432360743	0.0491132332878581	GO:0007010	GO:BP	cytoskeleton organization	26944	2653	16.8839234684765	1	OPCs	acute
query_1	TRUE	3.35753764747989e-17	824	377	53	0.140583554376658	0.0643203883495146	GO:0032989	GO:BP	cellular anatomical entity morphogenesis	26944	8249	16.4739791089642	1	OPCs	acute
query_1	TRUE	7.20025868682492e-17	714	377	49	0.129973474801061	0.0686274509803922	GO:0120039	GO:BP	plasma membrane bounded cell projection morphogenesis	26944	20036	16.1426519002017	1	OPCs	acute
query_1	TRUE	3.38023702912961e-10	1651	165	39	0.236363636363636	0.0236220472440945	GO:0048699	GO:BP	generation of neurons	26944	13381	9.4710528450378	2	OPCs	acute
query_1	TRUE	1.51907741605722e-09	1907	165	41	0.248484848484848	0.0214997378080755	GO:0022008	GO:BP	neurogenesis	26944	6799	8.81842009281942	2	OPCs	acute
query_1	TRUE	1.69339559366677e-09	1569	165	37	0.224242424242424	0.0235818992989165	GO:0030182	GO:BP	neuron differentiation	26944	6936	8.77124157462737	2	OPCs	acute
query_1	TRUE	4.49520664859427e-09	484	165	21	0.127272727272727	0.0433884297520661	GO:0042391	GO:BP	regulation of membrane potential	26944	10487	8.3472503385734	2	OPCs	acute
query_1	TRUE	3.3918157588273e-08	539	165	21	0.127272727272727	0.038961038961039	GO:0050808	GO:BP	synapse organization	26944	13703	7.4695677463616	2	OPCs	acute
query_1	TRUE	5.98238965980653e-08	814	165	25	0.151515151515152	0.0307125307125307	GO:0034330	GO:BP	cell junction organization	26944	8863	7.22312530284057	2	OPCs	acute
query_1	TRUE	9.64460088941019e-08	1287	165	31	0.187878787878788	0.0240870240870241	GO:0048666	GO:BP	neuron development	26944	13349	7.01571573951965	2	OPCs	acute
query_1	TRUE	5.09379012316869e-07	1131	165	28	0.16969696969697	0.0247568523430592	GO:0031175	GO:BP	neuron projection development	26944	7333	6.29295895301737	2	OPCs	acute
query_1	TRUE	6.95819244229819e-07	771	165	23	0.139393939393939	0.0298313878080415	GO:0007610	GO:BP	behavior	26944	3101	6.15750356416669	2	OPCs	acute
query_1	TRUE	8.27502986643299e-07	923	165	25	0.151515151515152	0.0270855904658722	GO:0099536	GO:BP	synaptic signaling	26944	19666	6.08223043008353	2	OPCs	acute
query_1	TRUE	1.42610158990346e-11	1045	197	36	0.182741116751269	0.0344497607655502	GO:0000902	GO:BP	cell morphogenesis	26944	242	10.8458495359407	3	OPCs	acute
query_1	TRUE	1.75844081164834e-10	1907	197	47	0.238578680203046	0.0246460409019402	GO:0022008	GO:BP	neurogenesis	26944	6799	9.75487224526409	3	OPCs	acute
query_1	TRUE	8.03470938716223e-10	824	197	30	0.152284263959391	0.0364077669902913	GO:0032989	GO:BP	cellular anatomical entity morphogenesis	26944	8249	9.09502982690739	3	OPCs	acute
query_1	TRUE	8.8740745924904e-10	714	197	28	0.142131979695431	0.0392156862745098	GO:0120039	GO:BP	plasma membrane bounded cell projection morphogenesis	26944	20036	9.05187692507058	3	OPCs	acute
query_1	TRUE	1.122561799483e-09	721	197	28	0.142131979695431	0.0388349514563107	GO:0048858	GO:BP	cell projection morphogenesis	26944	13527	8.94978974080512	3	OPCs	acute
query_1	TRUE	1.45307466413792e-09	1569	197	41	0.208121827411168	0.0261312938177183	GO:0030182	GO:BP	neuron differentiation	26944	6936	8.83771206953543	3	OPCs	acute
query_1	TRUE	3.42043261714699e-09	699	197	27	0.137055837563452	0.0386266094420601	GO:0048812	GO:BP	neuron projection morphogenesis	26944	13483	8.46591896079841	3	OPCs	acute
query_1	TRUE	3.76337256517462e-09	647	197	26	0.131979695431472	0.0401854714064915	GO:0048667	GO:BP	cell morphogenesis involved in neuron differentiation	26944	13350	8.42442278540319	3	OPCs	acute
query_1	TRUE	7.37870032370876e-09	1651	197	41	0.208121827411168	0.0248334342822532	GO:0048699	GO:BP	generation of neurons	26944	13381	8.13202012760091	3	OPCs	acute
query_1	TRUE	9.81747441985345e-09	1666	197	41	0.208121827411168	0.024609843937575	GO:0120036	GO:BP	plasma membrane bounded cell projection organization	26944	20035	8.00800022164206	3	OPCs	acute
query_1	TRUE	1.14275530537239e-17	1651	200	54	0.27	0.0327074500302847	GO:0048699	GO:BP	generation of neurons	26944	13381	16.9420467537721	4	OPCs	uninjured
query_1	TRUE	1.30555647568717e-17	1287	200	48	0.24	0.0372960372960373	GO:0048666	GO:BP	neuron development	26944	13349	16.8842043367489	4	OPCs	uninjured
query_1	TRUE	4.07184310029332e-17	1569	200	52	0.26	0.0331421287444232	GO:0030182	GO:BP	neuron differentiation	26944	6936	16.3902089649517	4	OPCs	uninjured
query_1	TRUE	1.41782610914396e-15	1907	200	55	0.275	0.0288411116937598	GO:0022008	GO:BP	neurogenesis	26944	6799	14.8483770304154	4	OPCs	uninjured
query_1	TRUE	6.41945111632919e-15	1131	200	42	0.21	0.0371352785145889	GO:0031175	GO:BP	neuron projection development	26944	7333	14.1925021039156	4	OPCs	uninjured
query_1	TRUE	3.93423200297937e-14	558	200	30	0.15	0.0537634408602151	GO:0010975	GO:BP	regulation of neuron projection development	26944	4609	13.4051400331704	4	OPCs	uninjured
query_1	TRUE	1.38049987722058e-13	539	200	29	0.145	0.0538033395176252	GO:0050808	GO:BP	synapse organization	26944	13703	12.8599636276502	4	OPCs	uninjured
query_1	TRUE	4.21815334022888e-13	1666	200	48	0.24	0.0288115246098439	GO:0120036	GO:BP	plasma membrane bounded cell projection organization	26944	20035	12.374877636639	4	OPCs	uninjured
query_1	TRUE	1.05853873948075e-12	1706	200	48	0.24	0.0281359906213365	GO:0030030	GO:BP	cell projection organization	26944	6891	11.9752932434217	4	OPCs	uninjured
query_1	TRUE	2.35619790173308e-12	751	200	32	0.16	0.0426098535286285	GO:0120035	GO:BP	regulation of plasma membrane bounded cell projection organization	26944	20034	11.6277882350984	4	OPCs	uninjured
query_1	TRUE	4.83061092761268e-09	539	183	23	0.12568306010929	0.0426716141001855	GO:0050808	GO:BP	synapse organization	26944	13703	8.31599794052951	5	OPCs	uninjured
query_1	TRUE	1.06158534304558e-07	814	183	26	0.14207650273224	0.0319410319410319	GO:0034330	GO:BP	cell junction organization	26944	8863	6.97404508626115	5	OPCs	uninjured
query_1	TRUE	1.87664279155401e-07	771	183	25	0.136612021857924	0.0324254215304799	GO:0007610	GO:BP	behavior	26944	3101	6.72661838503473	5	OPCs	uninjured
query_1	TRUE	2.46257057008615e-07	1749	183	38	0.207650273224044	0.021726700971984	GO:0051049	GO:BP	regulation of transport	26944	13898	6.60861131503955	5	OPCs	uninjured
query_1	TRUE	7.52098295563434e-07	1651	183	36	0.19672131147541	0.0218049666868565	GO:0048699	GO:BP	generation of neurons	26944	13381	6.1237253955373	5	OPCs	uninjured
query_1	TRUE	7.54045217816809e-07	1569	183	35	0.191256830601093	0.0223072020395156	GO:0030182	GO:BP	neuron differentiation	26944	6936	6.12260261001948	5	OPCs	uninjured
query_1	TRUE	7.78398366723607e-07	1907	183	39	0.213114754098361	0.0204509701101206	GO:0022008	GO:BP	neurogenesis	26944	6799	6.10879808399827	5	OPCs	uninjured
query_1	TRUE	1.02117240478404e-05	1734	183	35	0.191256830601093	0.0201845444059977	GO:0007267	GO:BP	cell-cell signaling	26944	2828	4.9909009296805	5	OPCs	uninjured
query_1	TRUE	2.2168600903834e-05	975	183	25	0.136612021857924	0.0256410256410256	GO:0051050	GO:BP	positive regulation of transport	26944	13899	4.654261715046	5	OPCs	uninjured
query_1	TRUE	2.37447821474676e-05	1287	183	29	0.158469945355191	0.0225330225330225	GO:0048666	GO:BP	neuron development	26944	13349	4.62443181060867	5	OPCs	uninjured
query_1	TRUE	1.53430318992063e-17	1799	261	65	0.24904214559387	0.0361311839911062	GO:0033554	GO:BP	cellular response to stress	26944	8567	16.8140888120306	6	OPCs	acute
query_1	TRUE	1.50521513251998e-16	1256	261	53	0.203065134099617	0.0421974522292994	GO:0022402	GO:BP	cell cycle process	26944	6830	15.8224014241969	6	OPCs	acute
query_1	TRUE	4.3914964050939e-16	1808	261	63	0.241379310344828	0.0348451327433628	GO:0007049	GO:BP	cell cycle	26944	2680	15.3573874684279	6	OPCs	acute
query_1	TRUE	1.24957166510547e-14	866	261	42	0.160919540229885	0.0484988452655889	GO:0006974	GO:BP	DNA damage response	26944	2632	13.9032388312804	6	OPCs	acute
query_1	TRUE	1.46004877990002e-12	852	261	39	0.149425287356322	0.0457746478873239	GO:0000278	GO:BP	mitotic cell cycle	26944	77	11.8356326342926	6	OPCs	acute
query_1	TRUE	2.73863319912708e-12	1009	261	42	0.160919540229885	0.0416253716551041	GO:0006259	GO:BP	DNA metabolic process	26944	2097	11.5624661314052	6	OPCs	acute
query_1	TRUE	1.04267019746464e-11	1049	261	42	0.160919540229885	0.0400381315538608	GO:0051726	GO:BP	regulation of cell cycle	26944	14366	10.9818530396763	6	OPCs	acute
query_1	TRUE	1.10759451257177e-11	726	261	35	0.134099616858238	0.0482093663911846	GO:0010564	GO:BP	regulation of cell cycle process	26944	4266	10.9556192045748	6	OPCs	acute
query_1	TRUE	2.06448814652967e-11	573	261	31	0.118773946360153	0.0541012216404887	GO:0006281	GO:BP	DNA repair	26944	2116	10.6851876063284	6	OPCs	acute
query_1	TRUE	4.69677257525753e-11	718	261	34	0.130268199233716	0.0473537604456825	GO:1903047	GO:BP	mitotic cell cycle process	26944	23301	10.328200468495	6	OPCs	acute
query_1	TRUE	2.64098150157721e-09	83	72	9	0.125	0.108433734939759	GO:0042773	GO:BP	ATP synthesis coupled electron transport	26944	10707	8.5782346407435	1	Oligodendrocytes	acute
query_1	TRUE	1.46147513581097e-08	146	72	10	0.138888888888889	0.0684931506849315	GO:0006119	GO:BP	oxidative phosphorylation	26944	1997	7.83520856892916	1	Oligodendrocytes	acute
query_1	TRUE	2.57359762435929e-08	68	72	8	0.111111111111111	0.117647058823529	GO:0019646	GO:BP	aerobic electron transport chain	26944	6172	7.58945935299516	1	Oligodendrocytes	acute
query_1	TRUE	3.82714001514173e-08	111	72	9	0.125	0.0810810810810811	GO:0022904	GO:BP	respiratory electron transport chain	26944	6868	7.41712564890926	1	Oligodendrocytes	acute
query_1	TRUE	1.08945626301835e-07	81	72	8	0.111111111111111	0.0987654320987654	GO:0042775	GO:BP	mitochondrial ATP synthesis coupled electron transport	26944	10709	6.96279020012269	1	Oligodendrocytes	acute
query_1	TRUE	2.25033352339795e-07	135	72	9	0.125	0.0666666666666667	GO:0022900	GO:BP	electron transport chain	26944	6867	6.64775311005005	1	Oligodendrocytes	acute
query_1	TRUE	3.64965830526972e-07	202	72	10	0.138888888888889	0.0495049504950495	GO:0009060	GO:BP	aerobic respiration	26944	3273	6.43774779392225	1	Oligodendrocytes	acute
query_1	TRUE	5.31405298976378e-07	5	72	4	0.0555555555555556	0.8	GO:0015990	GO:BP	electron transport coupled proton transport	26944	5125	6.27457411928079	1	Oligodendrocytes	acute
query_1	TRUE	5.31405298976378e-07	5	72	4	0.0555555555555556	0.8	GO:0015988	GO:BP	energy coupled proton transmembrane transport, against electrochemical gradient	26944	5124	6.27457411928079	1	Oligodendrocytes	acute
query_1	TRUE	4.91521563261065e-06	264	72	10	0.138888888888889	0.0378787878787879	GO:0045333	GO:BP	cellular respiration	26944	11755	5.30845742472936	1	Oligodendrocytes	acute
query_1	TRUE	0.000779343605883899	751	57	11	0.192982456140351	0.014647137150466	GO:0120035	GO:BP	regulation of plasma membrane bounded cell projection organization	26944	20034	3.10827102340801	2	Oligodendrocytes	uninjured
query_1	TRUE	0.000935118870857478	765	57	11	0.192982456140351	0.0143790849673203	GO:0031344	GO:BP	regulation of cell projection organization	26944	7392	3.02913317877873	2	Oligodendrocytes	uninjured
query_1	TRUE	0.0047917818417024	562	57	9	0.157894736842105	0.0160142348754448	GO:0051960	GO:BP	regulation of nervous system development	26944	14484	2.31950296255146	2	Oligodendrocytes	uninjured
query_1	TRUE	0.00811486628758551	314	57	7	0.12280701754386	0.0222929936305732	GO:0010721	GO:BP	negative regulation of cell development	26944	4397	2.09071863185034	2	Oligodendrocytes	uninjured
query_1	TRUE	0.0302053944645636	1550	57	13	0.228070175438596	0.00838709677419355	GO:2000026	GO:BP	regulation of multicellular organismal development	26944	26054	1.51991548826874	2	Oligodendrocytes	uninjured
query_1	TRUE	0.0325335356898069	73	57	4	0.0701754385964912	0.0547945205479452	GO:0043113	GO:BP	receptor clustering	26944	10889	1.48766873576117	2	Oligodendrocytes	uninjured
query_1	TRUE	0.0403506778989346	558	57	8	0.140350877192982	0.014336917562724	GO:0010975	GO:BP	regulation of neuron projection development	26944	4609	1.39414916465211	2	Oligodendrocytes	uninjured
query_1	TRUE	5.58786258562067e-08	1707	90	26	0.288888888888889	0.0152314001171646	GO:1901566	GO:BP	organonitrogen compound biosynthetic process	26944	22100	7.25275428241477	3	Oligodendrocytes	uninjured
query_1	TRUE	1.37327007455575e-05	912	90	17	0.188888888888889	0.018640350877193	GO:0006518	GO:BP	peptide metabolic process	26944	2266	4.8622440437138	3	Oligodendrocytes	uninjured
query_1	TRUE	5.62863108376629e-05	146	90	8	0.0888888888888889	0.0547945205479452	GO:0006119	GO:BP	oxidative phosphorylation	26944	1997	4.24959721528278	3	Oligodendrocytes	uninjured
query_1	TRUE	0.000109384007662336	1186	90	18	0.2	0.015177065767285	GO:0043603	GO:BP	amide metabolic process	26944	11152	3.96104616878591	3	Oligodendrocytes	uninjured
query_1	TRUE	0.000152969112735551	491	90	12	0.133333333333333	0.0244399185336049	GO:0006091	GO:BP	generation of precursor metabolites and energy	26944	1974	3.81539625233732	3	Oligodendrocytes	uninjured
query_1	TRUE	0.000442778293034445	264	90	9	0.1	0.0340909090909091	GO:0045333	GO:BP	cellular respiration	26944	11755	3.35381367832276	3	Oligodendrocytes	uninjured
query_1	TRUE	0.000524554079541275	354	90	10	0.111111111111111	0.0282485875706215	GO:0015980	GO:BP	energy derivation by oxidation of organic compounds	26944	5120	3.28020973104404	3	Oligodendrocytes	uninjured
query_1	TRUE	0.000685975033812252	202	90	8	0.0888888888888889	0.0396039603960396	GO:0009060	GO:BP	aerobic respiration	26944	3273	3.16369169023331	3	Oligodendrocytes	uninjured
query_1	TRUE	0.000866465449043432	1836	90	21	0.233333333333333	0.011437908496732	GO:0044281	GO:BP	small molecule metabolic process	26944	11317	3.06224875042145	3	Oligodendrocytes	uninjured
query_1	TRUE	0.00356806379829244	62	90	5	0.0555555555555556	0.0806451612903226	GO:0010257	GO:BP	NADH dehydrogenase complex assembly	26944	4072	2.44756738888149	3	Oligodendrocytes	uninjured
query_1	TRUE	0.00356806379829244	62	90	5	0.0555555555555556	0.0806451612903226	GO:0032981	GO:BP	mitochondrial respiratory chain complex I assembly	26944	8243	2.44756738888149	3	Oligodendrocytes	uninjured
query_1	TRUE	2.47340850890733e-07	1907	99	28	0.282828282828283	0.0146827477713686	GO:0022008	GO:BP	neurogenesis	26944	6799	6.606704149505	4	Oligodendrocytes	uninjured
query_1	TRUE	3.74707493146126e-06	751	99	17	0.171717171717172	0.0226364846870839	GO:0120035	GO:BP	regulation of plasma membrane bounded cell projection organization	26944	20034	5.42630762209308	4	Oligodendrocytes	uninjured
query_1	TRUE	4.93942283559529e-06	765	99	17	0.171717171717172	0.0222222222222222	GO:0031344	GO:BP	regulation of cell projection organization	26944	7392	5.30632379479298	4	Oligodendrocytes	uninjured
query_1	TRUE	8.27295555501109e-06	1131	99	20	0.202020202020202	0.017683465959328	GO:0031175	GO:BP	neuron projection development	26944	7333	5.08233930883657	4	Oligodendrocytes	uninjured
query_1	TRUE	1.02777957547194e-05	1666	99	24	0.242424242424242	0.014405762304922	GO:0120036	GO:BP	plasma membrane bounded cell projection organization	26944	20035	4.98810001707308	4	Oligodendrocytes	uninjured
query_1	TRUE	1.31101813501396e-05	1287	99	21	0.212121212121212	0.0163170163170163	GO:0048666	GO:BP	neuron development	26944	13349	4.88239130077214	4	Oligodendrocytes	uninjured
query_1	TRUE	1.6289585653942e-05	1706	99	24	0.242424242424242	0.0140679953106682	GO:0030030	GO:BP	cell projection organization	26944	6891	4.78808996237628	4	Oligodendrocytes	uninjured
query_1	TRUE	4.27042167568836e-05	1651	99	23	0.232323232323232	0.013930950938825	GO:0048699	GO:BP	generation of neurons	26944	13381	4.36952923917104	4	Oligodendrocytes	uninjured
query_1	TRUE	8.20462129298227e-05	1569	99	22	0.222222222222222	0.0140216698534098	GO:0030182	GO:BP	neuron differentiation	26944	6936	4.08594146021281	4	Oligodendrocytes	uninjured
query_1	TRUE	0.000286338954852467	34	99	5	0.0505050505050505	0.147058823529412	GO:0099560	GO:BP	synaptic membrane adhesion	26944	19689	3.54311956456441	4	Oligodendrocytes	uninjured
query_1	TRUE	2.60218783839067e-07	1045	139	25	0.179856115107914	0.0239234449760766	GO:0000902	GO:BP	cell morphogenesis	26944	242	6.58466135718559	5	Oligodendrocytes	acute
query_1	TRUE	3.12022248489384e-07	1723	139	32	0.23021582733813	0.0185722576900754	GO:0048585	GO:BP	negative regulation of response to stimulus	26944	13281	6.50581443786721	5	Oligodendrocytes	acute
query_1	TRUE	5.08671320166246e-07	1453	139	29	0.20863309352518	0.0199587061252581	GO:0023057	GO:BP	negative regulation of signaling	26944	6879	6.29356274800786	5	Oligodendrocytes	acute
query_1	TRUE	5.41663749048944e-07	599	139	19	0.136690647482014	0.0317195325542571	GO:0007169	GO:BP	transmembrane receptor protein tyrosine kinase signaling pathway	26944	2764	6.26627022868235	5	Oligodendrocytes	acute
query_1	TRUE	2.50602075954203e-06	1456	139	28	0.201438848920863	0.0192307692307692	GO:0010648	GO:BP	negative regulation of cell communication	26944	4344	5.60101533568935	5	Oligodendrocytes	acute
query_1	TRUE	3.66252520548353e-06	1794	139	31	0.223021582733813	0.0172798216276477	GO:0141124	GO:BP	intracellular signaling cassette	26944	20599	5.4362193778147	5	Oligodendrocytes	acute
query_1	TRUE	5.68554171591744e-06	1311	139	26	0.18705035971223	0.0198321891685736	GO:0009968	GO:BP	negative regulation of signal transduction	26944	3844	5.24522814961734	5	Oligodendrocytes	acute
query_1	TRUE	5.17142667393059e-05	970	139	21	0.151079136690647	0.0216494845360825	GO:0007167	GO:BP	enzyme-linked receptor protein signaling pathway	26944	2762	4.28638962883223	5	Oligodendrocytes	acute
query_1	TRUE	0.000121858849011257	437	139	14	0.100719424460432	0.0320366132723112	GO:0007264	GO:BP	small GTPase-mediated signal transduction	26944	2825	3.9141429282173	5	Oligodendrocytes	acute
query_1	TRUE	0.000126784180656473	306	139	12	0.0863309352517986	0.0392156862745098	GO:0061448	GO:BP	connective tissue development	26944	15973	3.89693493164511	5	Oligodendrocytes	acute
query_1	TRUE	1.72607209433789e-06	1907	63	21	0.333333333333333	0.0110120608285265	GO:0022008	GO:BP	neurogenesis	26944	6799	5.76294106869078	6	Oligodendrocytes	acute
query_1	TRUE	6.68904984411911e-06	1651	63	19	0.301587301587302	0.0115081768625076	GO:0048699	GO:BP	generation of neurons	26944	13381	5.17463556784685	6	Oligodendrocytes	acute
query_1	TRUE	0.000130458976762772	1569	63	17	0.26984126984127	0.0108349267049076	GO:0030182	GO:BP	neuron differentiation	26944	6936	3.88452603212983	6	Oligodendrocytes	acute
query_1	TRUE	0.00101002459257849	695	63	11	0.174603174603175	0.0158273381294964	GO:0050804	GO:BP	modulation of chemical synaptic transmission	26944	13699	2.99566805167171	6	Oligodendrocytes	acute
query_1	TRUE	0.00102440195257852	696	63	11	0.174603174603175	0.0158045977011494	GO:0099177	GO:BP	regulation of trans-synaptic signaling	26944	19636	2.98952960240854	6	Oligodendrocytes	acute
query_1	TRUE	0.00135789718815967	877	63	12	0.19047619047619	0.0136830102622577	GO:0098916	GO:BP	anterograde trans-synaptic signaling	26944	19499	2.8671331109872	6	Oligodendrocytes	acute
query_1	TRUE	0.00135789718815967	877	63	12	0.19047619047619	0.0136830102622577	GO:0007268	GO:BP	chemical synaptic transmission	26944	2829	2.8671331109872	6	Oligodendrocytes	acute
query_1	TRUE	0.00145872773706653	883	63	12	0.19047619047619	0.0135900339750849	GO:0099537	GO:BP	trans-synaptic signaling	26944	19667	2.83602575904799	6	Oligodendrocytes	acute
query_1	TRUE	0.0022236466406691	1287	63	14	0.222222222222222	0.0108780108780109	GO:0048666	GO:BP	neuron development	26944	13349	2.65293422527353	6	Oligodendrocytes	acute
query_1	TRUE	0.00231883473281693	923	63	12	0.19047619047619	0.0130010834236186	GO:0099536	GO:BP	synaptic signaling	26944	19666	2.63473020314439	6	Oligodendrocytes	acute
