# Supplementary material for: The regulatory code of injury-responsive enhancers enables precision cell-state targeting in the CNS
Source: Nat Neurosci. 2025 Dec 2;29(2):337–49. doi: 10.1038/s41593-025-02131-w (PMC12880913; doi:10.1038/s41593-025-02131-w)
Supplement: Supplementary file 6 — List of patterns and transcription factor binding sites identified by our cell-type- and injury-specific models and recognized by MoDiSCo. The table reports the number of seqlets found in each set of peaks analyzed (num_seqlets), as well as the total number of peaks (total_peaks). It also reports matches of the motifs to known transcription factors (match, qval), along with information about the transcription factor expression in the population under investigation (tf_expressed). [file 41593_2025_2131_MOESM6_ESM.xlsx]

## Sheet: Sheet 1 - SupplementaryTable4_m
SupplementaryTable4_modisco_injury_report
	pattern	num_seqlets	match0	qval0	match1	qval1	match2	qval2	celltype	tf0	tf1	tf2	total_peaks	tf0_expressed	tf1_expressed	tf2_expressed	tf_expressed
17	pos_patterns.pattern_16	625	ARNTL_bHLH_1	4.71127e-05	MITF_MA0620_2	4.71127e-05	BHLHE41_MA0636_1	4.71127e-05	Astrocytes_I	Arntl	Mitf	Bhlhe41	115001	YES	YES	YES	YES_YES_YES
145	pos_patterns.pattern_14	438	MLX_MA0663_1	0.000449662	MLX_bHLH_1	0.000449662	ARNTL_bHLH_1	0.000479117	Ependymal_U	Mlx	Mlx	Arntl	92402	YES	YES	YES	YES_YES_YES
258	pos_patterns.pattern_7	1873	ASCL1_MA1100_1	4.37806e-05	ITF2_HUMAN_H11MO.0.C	0.0208775	BHA15_HUMAN_H11MO.0.B	0.0250709	OPCs_I	Ascl1	Tcf4	Bach2	82591	YES	YES	YES	YES_YES_YES
295	pos_patterns.pattern_6	3415	ASCL1_MA1100_1	4.59338e-05	ITF2_HUMAN_H11MO.0.C	0.0111217	TFE2_HUMAN_H11MO.0.A	0.0174117	OPCs_U	Ascl1	Tcf4	Tfe2	74986	YES	YES	Unknown	YES_YES_Unknown
181	pos_patterns.pattern_10	2441	ATF1_HUMAN_H11MO.0.B	3.6148e-05	CREB1_HUMAN_H11MO.0.A	3.98358e-05	CREB1_MOUSE_H11MO.0.A	3.98358e-05	Microglia_I	Atf1	Creb1	Creb1	111584	YES	YES	YES	YES_YES_YES
225	pos_patterns.pattern_10	1951	ATF1_HUMAN_H11MO.0.B	1.38184e-05	CREB1_HUMAN_H11MO.0.A	1.89927e-05	CREB1_MOUSE_H11MO.0.A	1.89927e-05	Microglia_U	Atf1	Creb1	Creb1	67931	YES	YES	YES	YES_YES_YES
264	pos_patterns.pattern_13	963	FOSL2+JUN_MA1131_1	1.52716e-05	ATF1_HUMAN_H11MO.0.B	2.5637e-05	CREB1_HUMAN_H11MO.0.A	2.5637e-05	OPCs_I	Fosl2+Jun	Atf1	Creb1	82591	Unknown	YES	YES	Unknown_YES_YES
299	pos_patterns.pattern_10	1662	ATF1_HUMAN_H11MO.0.B	2.60398e-05	CREB1_HUMAN_H11MO.0.A	2.60398e-05	CREB1_MOUSE_H11MO.0.A	2.60398e-05	OPCs_U	Atf1	Creb1	Creb1	74986	YES	YES	YES	YES_YES_YES
330	pos_patterns.pattern_11	2161	ATF1_HUMAN_H11MO.0.B	2.66958e-05	CREB1_HUMAN_H11MO.0.A	2.86847e-05	CREB1_MOUSE_H11MO.0.A	2.86847e-05	Oligodendrocytes_I	Atf1	Creb1	Creb1	121037	YES	YES	YES	YES_YES_YES
361	pos_patterns.pattern_8	2052	ATF1_HUMAN_H11MO.0.B	1.93868e-06	CREB1_HUMAN_H11MO.0.A	4.63643e-05	CREB1_MOUSE_H11MO.0.A	4.63643e-05	Oligodendrocytes_U	Atf1	Creb1	Creb1	97373	YES	YES	YES	YES_YES_YES
23	pos_patterns.pattern_22	289	ATF2_HUMAN_H11MO.0.B	0.000127283	ATF2_MOUSE_H11MO.0.A	0.000127283	FOSB+JUNB_MA1136_1	0.000127283	Astrocytes_I	Atf2	Atf2	Fosb+Junb	115001	YES	YES	Unknown	YES_YES_Unknown
367	pos_patterns.pattern_14	1044	JUN_MA0488_1	0.000358516	ATF2_HUMAN_H11MO.0.B	0.000556991	ATF2_MOUSE_H11MO.0.A	0.000556991	Oligodendrocytes_U	Jun	Atf2	Atf2	97373	YES	YES	YES	YES_YES_YES
333	pos_patterns.pattern_14	1422	JUN_MA0488_1	0.000291418	JUND_MA0492_1	0.00103722	ATF2_HUMAN_H11MO.0.B	0.00107998	Oligodendrocytes_I	Jun	Jund	Atf2	121037	YES	YES	YES	YES_YES_YES
100	pos_patterns.pattern_14	661	ATF2_HUMAN_H11MO.0.B	0.000587674	ATF2_MOUSE_H11MO.0.A	0.000587674	JUND_MA0492_1	0.000587674	Ependymal_I	Atf2	Atf2	Jund	136137	YES	YES	YES	YES_YES_YES
148	pos_patterns.pattern_17	325	ATF2_HUMAN_H11MO.0.B	0.000392864	ATF2_MOUSE_H11MO.0.A	0.000392864	JUND_MA0492_1	0.000392864	Ependymal_U	Atf2	Atf2	Jund	92402	YES	YES	YES	YES_YES_YES
27	pos_patterns.pattern_26	197	BACH2_HUMAN_H11MO.0.A	0.0230979	BACH2_MOUSE_H11MO.0.A	0.0230979	ATF3_MOUSE_H11MO.0.A	0.0373482	Astrocytes_I	Bach2	Bach2	Atf3	115001	YES	YES	YES	YES_YES_YES
90	pos_patterns.pattern_4	6813	ATF3_MOUSE_H11MO.0.A	0.00427801	FOS_HUMAN_H11MO.0.A	0.00427801	JUN_MOUSE_H11MO.0.A	0.00427801	Ependymal_I	Atf3	Fos	Jun	136137	YES	YES	YES	YES_YES_YES
138	pos_patterns.pattern_6	2009	ATF3_MOUSE_H11MO.0.A	0.00428523	FOS_HUMAN_H11MO.0.A	0.00428523	JUN_MOUSE_H11MO.0.A	0.00428523	Ependymal_U	Atf3	Fos	Jun	92402	YES	YES	YES	YES_YES_YES
124	pos_patterns.pattern_39	49	BATF+JUN_MA0462_1	0.0279034	ATF3_MOUSE_H11MO.0.A	0.0279034	FOSB_MOUSE_H11MO.0.A	0.0279034	Ependymal_I	Batf+Jun	Atf3	Fosb	136137	Unknown	YES	YES	Unknown_YES_YES
207	pos_patterns.pattern_37	37	ATF3_MOUSE_H11MO.0.A	0.0494856	FOSB_MOUSE_H11MO.0.A	0.0494856	TFEB_HUMAN_H11MO.0.C	0.0494856	Microglia_I	Atf3	Fosb	Tfeb	111584	YES	NO	YES	YES_NO_YES
97	pos_patterns.pattern_11	998	FOSL2+JUNB_MA1139_1	1.39918e-05	JUN+JUNB_MA1133_1	1.39918e-05	ATF7_MA0834_1	1.39918e-05	Ependymal_I	Fosl2+Junb	Jun+Junb	Atf7	136137	Unknown	Unknown	YES	Unknown_Unknown_YES
305	pos_patterns.pattern_16	615	JUN_MOUSE_H11MO.0.A	0.00387551	BACH2_MOUSE_H11MO.0.A	0.00387551	JUNB_HUMAN_H11MO.0.A	0.00387551	OPCs_U	Jun	Bach2	Junb	74986	YES	YES	NO	YES_YES_NO
382	pos_patterns.pattern_30	68	NFIC_HUMAN_H11MO.0.A	0.0103255	BHA15_HUMAN_H11MO.0.B	0.0148542	BHA15_MOUSE_H11MO.0.A	0.0148542	Oligodendrocytes_U	Nfic	Bach2	Bach2	97373	YES	YES	YES	YES_YES_YES
362	pos_patterns.pattern_9	1712	ASCL1_MA1100_1	0.00173368	ITF2_HUMAN_H11MO.0.C	0.0312915	BHA15_HUMAN_H11MO.0.B	0.0312915	Oligodendrocytes_U	Ascl1	Tcf4	Bach2	97373	NO	YES	YES	NO_YES_YES
175	pos_patterns.pattern_4	5310	CEBPA_MOUSE_H11MO.0.A	1.8652e-08	CEBPB_MOUSE_H11MO.0.A	1.8652e-08	CEBPA_HUMAN_H11MO.0.A	1.8652e-08	Microglia_I	Cebpa	Cebpb	Cebpa	111584	YES	YES	YES	YES_YES_YES
221	pos_patterns.pattern_6	2431	CEBPA_MOUSE_H11MO.0.A	4.92039e-09	CEBPA_HUMAN_H11MO.0.A	8.40034e-08	CEBPB_MOUSE_H11MO.0.A	4.07397e-07	Microglia_U	Cebpa	Cebpa	Cebpb	67931	YES	YES	YES	YES_YES_YES
206	pos_patterns.pattern_36	59	CEBPE_MA0837_1	0.00838815	CEBPE_bZIP_1	0.00838815	CEBPB_MA0466_2	0.00838815	Microglia_I	Cebpe	Cebpe	Cebpb	111584	NO	NO	YES	NO_NO_YES
212	pos_patterns.pattern_42	27	GBX2_homeodomain_2	0.00610608	CEBPG_bZIP_2	0.00610608	Cebpb_mouse_bZIP_1	0.00610608	Microglia_I	Gbx2	Cebpg	Cebpb	111584	NO	YES	YES	NO_YES_YES
14	pos_patterns.pattern_13	1018	FOSB+JUNB_MA1136_1	3.80354e-05	CREB1_HUMAN_H11MO.0.A	3.80354e-05	CREB1_MOUSE_H11MO.0.A	3.80354e-05	Astrocytes_I	Fosb+Junb	Creb1	Creb1	115001	Unknown	YES	YES	Unknown_YES_YES
283	pos_patterns.pattern_32	36	CREB1_MA0018_3	0.00758897	JDP2_MA0656_1	0.00758897	JDP2_bZIP_4	0.00758897	OPCs_I	Creb1	Jdp2	Jdp2	82591	YES	YES	YES	YES_YES_YES
1	pos_patterns.pattern_0	17364	CTCF_MA0139_1	8.89398e-15	CTCF_HUMAN_H11MO.0.A	4.09939e-12	CTCF_MOUSE_H11MO.0.A	4.09978e-10	Astrocytes_I	Ctcf	Ctcf	Ctcf	115001	YES	YES	YES	YES_YES_YES
48	pos_patterns.pattern_0	16967	CTCF_MA0139_1	2.48739e-15	CTCF_HUMAN_H11MO.0.A	5.9412e-12	CTCF_MOUSE_H11MO.0.A	1.68441e-10	Astrocytes_U	Ctcf	Ctcf	Ctcf	93107	YES	YES	YES	YES_YES_YES
86	pos_patterns.pattern_0	19697	CTCF_MA0139_1	2.03431e-14	CTCF_HUMAN_H11MO.0.A	2.24155e-11	CTCF_MOUSE_H11MO.0.A	1.87516e-09	Ependymal_I	Ctcf	Ctcf	Ctcf	136137	YES	YES	YES	YES_YES_YES
132	pos_patterns.pattern_0	14253	CTCF_MA0139_1	8.10931e-15	CTCF_HUMAN_H11MO.0.A	7.32808e-12	CTCF_MOUSE_H11MO.0.A	5.55647e-10	Ependymal_U	Ctcf	Ctcf	Ctcf	92402	YES	YES	YES	YES_YES_YES
173	pos_patterns.pattern_1	13801	CTCF_MA0139_1	4.04148e-15	CTCF_HUMAN_H11MO.0.A	1.70063e-12	CTCF_MOUSE_H11MO.0.A	8.78833e-11	Microglia_I	Ctcf	Ctcf	Ctcf	111584	YES	YES	YES	YES_YES_YES
216	pos_patterns.pattern_1	10440	CTCF_MA0139_1	1.11712e-15	CTCF_HUMAN_H11MO.0.A	1.18276e-12	CTCF_MOUSE_H11MO.0.A	8.49387e-11	Microglia_U	Ctcf	Ctcf	Ctcf	67931	YES	YES	YES	YES_YES_YES
251	pos_patterns.pattern_0	12469	CTCF_MA0139_1	5.95943e-16	CTCF_HUMAN_H11MO.0.A	1.14963e-12	CTCF_MOUSE_H11MO.0.A	1.49525e-10	OPCs_I	Ctcf	Ctcf	Ctcf	82591	YES	YES	YES	YES_YES_YES
289	pos_patterns.pattern_0	9785	CTCF_MA0139_1	8.2613e-17	CTCF_HUMAN_H11MO.0.A	7.3705e-13	CTCF_MOUSE_H11MO.0.A	3.56819e-11	OPCs_U	Ctcf	Ctcf	Ctcf	74986	YES	YES	YES	YES_YES_YES
319	pos_patterns.pattern_0	23494	CTCF_MA0139_1	1.91445e-14	CTCF_HUMAN_H11MO.0.A	6.62675e-11	CTCF_MOUSE_H11MO.0.A	1.87528e-10	Oligodendrocytes_I	Ctcf	Ctcf	Ctcf	121037	YES	YES	YES	YES_YES_YES
353	pos_patterns.pattern_0	21107	CTCF_MA0139_1	7.20809e-15	CTCF_HUMAN_H11MO.0.A	2.16891e-11	CTCF_MOUSE_H11MO.0.A	1.35112e-10	Oligodendrocytes_U	Ctcf	Ctcf	Ctcf	97373	YES	YES	YES	YES_YES_YES
22	pos_patterns.pattern_21	300	HLF_MA0043_2	3.95004e-06	HLF_bZIP_1	3.95004e-06	DBP_MA0639_1	1.91335e-05	Astrocytes_I	Hlf	Hlf	Dbp	115001	YES	YES	YES	YES_YES_YES
71	pos_patterns.pattern_23	214	HLF_MA0043_2	1.99008e-05	HLF_bZIP_1	1.99008e-05	DBP_MA0639_1	0.000204942	Astrocytes_U	Hlf	Hlf	Dbp	93107	YES	YES	YES	YES_YES_YES
111	pos_patterns.pattern_26	94	DBP_bZIP_1	0.00231461	Dbp_mouse_bZIP_1	0.00231461	Hlf_mouse_bZIP_1	0.00231461	Ependymal_I	Dbp	Dbp	Hlf	136137	YES	YES	YES	YES_YES_YES
11	pos_patterns.pattern_10	1614	ELK1_ETS_1	0.0107024	ELK1_ETS_2	0.0107024	ELK1_ETS_4	0.0107024	Astrocytes_I	Elk1	Elk1	Elk1	115001	YES	YES	YES	YES_YES_YES
57	pos_patterns.pattern_9	1655	ELK1_ETS_1	0.00942417	ELK1_ETS_2	0.00942417	ELK1_ETS_4	0.00942417	Astrocytes_U	Elk1	Elk1	Elk1	93107	YES	YES	YES	YES_YES_YES
144	pos_patterns.pattern_13	503	EHF_ETS_1	5.27402e-05	EHF_MA0598_2	5.27402e-05	ELK1_ETS_1	0.00015438	Ependymal_U	Ehf	Ehf	Elk1	92402	NO	NO	YES	NO_NO_YES
327	pos_patterns.pattern_8	3038	ELK1_ETS_2	0.00463509	ELK1_ETS_4	0.00463509	ELK1_MA0028_2	0.00463509	Oligodendrocytes_I	Elk1	Elk1	Elk1	121037	YES	YES	YES	YES_YES_YES
360	pos_patterns.pattern_7	2647	ELK1_ETS_1	0.00585416	ELK1_ETS_2	0.00585416	ELK1_ETS_4	0.00585416	Oligodendrocytes_U	Elk1	Elk1	Elk1	97373	YES	YES	YES	YES_YES_YES
372	pos_patterns.pattern_20	290	Gabpa_MA0062_2	0.00201444	ELK1_HUMAN_H11MO.0.B	0.00833598	ETV3_ETS_1	0.00833598	Oligodendrocytes_U	Gabpa	Elk1	Etv3	97373	YES	YES	YES	YES_YES_YES
21	pos_patterns.pattern_20	343	Gabpa_MA0062_2	0.00527807	ELK1_HUMAN_H11MO.0.B	0.0194422	ELK1_MOUSE_H11MO.0.B	0.0194422	Astrocytes_I	Gabpa	Elk1	Elk1	115001	YES	YES	YES	YES_YES_YES
66	pos_patterns.pattern_18	323	Gabpa_MA0062_2	0.00644418	ELK1_HUMAN_H11MO.0.B	0.018564	ELK1_MOUSE_H11MO.0.B	0.018564	Astrocytes_U	Gabpa	Elk1	Elk1	93107	YES	YES	YES	YES_YES_YES
342	pos_patterns.pattern_24	304	Gabpa_MA0062_2	0.00149571	ELK1_HUMAN_H11MO.0.B	0.0075625	ELK1_MOUSE_H11MO.0.B	0.0075625	Oligodendrocytes_I	Gabpa	Elk1	Elk1	121037	YES	YES	YES	YES_YES_YES
387	pos_patterns.pattern_37	26	GABPA_ETS_1	0.023482	ELK1_ETS_1	0.023482	ELK1_ETS_4	0.023482	Oligodendrocytes_U	Gabpa	Elk1	Elk1	97373	YES	YES	YES	YES_YES_YES
172	pos_patterns.pattern_0	28959	ELK1_ETS_1	0.0111515	ELK3_ETS_1	0.0111515	ELK3_MA0759_1	0.0111515	Microglia_I	Elk1	Elk3	Elk3	111584	NO	YES	YES	NO_YES_YES
218	pos_patterns.pattern_3	4858	ELK1_ETS_1	0.00266608	ELK3_ETS_1	0.00266608	ELK3_MA0759_1	0.00266608	Microglia_U	Elk1	Elk3	Elk3	67931	NO	YES	YES	NO_YES_YES
80	pos_patterns.pattern_32	78	ETV6_ETS_1	2.95941e-05	Gabpa_MA0062_2	0.0403412	ELK4_MA0076_2	0.0403412	Astrocytes_U	Etv6	Gabpa	Elk4	93107	YES	YES	YES	YES_YES_YES
163	pos_patterns.pattern_35	64	ETV6_ETS_1	1.34148e-05	GABPA_MOUSE_H11MO.0.A	0.0519956	GABPA_HUMAN_H11MO.0.A	0.0600138	Ependymal_U	Etv6	Gabpa	Gabpa	92402	YES	YES	YES	YES_YES_YES
28	pos_patterns.pattern_27	195	ETV6_ETS_1	1.56718e-08	GABPA_MOUSE_H11MO.0.A	0.00714793	GABPA_HUMAN_H11MO.0.A	0.0107314	Astrocytes_I	Etv6	Gabpa	Gabpa	115001	YES	YES	YES	YES_YES_YES
276	pos_patterns.pattern_25	194	ETV6_ETS_1	5.70284e-06	GABPA_MOUSE_H11MO.0.A	0.0295935	GABPA_HUMAN_H11MO.0.A	0.0405056	OPCs_I	Etv6	Gabpa	Gabpa	82591	YES	YES	YES	YES_YES_YES
310	pos_patterns.pattern_21	302	ETV6_ETS_1	1.15898e-05	GABPA_MOUSE_H11MO.0.A	0.021358	GABPA_HUMAN_H11MO.0.A	0.032631	OPCs_U	Etv6	Gabpa	Gabpa	74986	YES	YES	YES	YES_YES_YES
190	pos_patterns.pattern_19	654	FLI1_HUMAN_H11MO.0.A	0.0389825	EWSR1-FLI1_MA0149_1	0.0634238	ELF5_MOUSE_H11MO.0.A	0.193404	Microglia_I	Fli1	Ewsr1-Fli1	Elf5	111584	YES	Unknown	NO	YES_Unknown_NO
232	pos_patterns.pattern_17	536	FLI1_HUMAN_H11MO.0.A	0.0461675	EWSR1-FLI1_MA0149_1	0.0766661	ELF5_MOUSE_H11MO.0.A	0.197943	Microglia_U	Fli1	Ewsr1-Fli1	Elf5	67931	YES	Unknown	NO	YES_Unknown_NO
122	pos_patterns.pattern_37	52	JUNB_MA0490_1	0.00388049	FOSL2_MA0478_1	0.00748919	FOS_HUMAN_H11MO.0.A	0.011399	Ependymal_I	Junb	Fosl2	Fos	136137	YES	YES	YES	YES_YES_YES
117	pos_patterns.pattern_32	71	FOSL2_MA0478_1	0.00740309	FOSL1+JUND_MA1142_1	0.00740309	JUNB_MA0490_1	0.00740309	Ependymal_I	Fosl2	Fosl1+Jund	Junb	136137	YES	Unknown	YES	YES_Unknown_YES
101	pos_patterns.pattern_15	633	Gabpa_MA0062_2	5.94615e-05	EHF_ETS_1	5.94615e-05	EHF_MA0598_2	5.94615e-05	Ependymal_I	Gabpa	Ehf	Ehf	136137	YES	NO	NO	YES_NO_NO
309	pos_patterns.pattern_20	310	Gabpa_MA0062_2	0.0311189	ELK1_HUMAN_H11MO.0.B	0.0726724	ZBTB7A_MA0750_2	0.0726724	OPCs_U	Gabpa	Elk1	Zbtb7a	74986	YES	YES	YES	YES_YES_YES
109	pos_patterns.pattern_24	139	HXA9_HUMAN_H11MO.0.B	0.0457417	HXA9_MOUSE_H11MO.0.B	0.0457417	HXC9_MOUSE_H11MO.0.A	0.0672295	Ependymal_I	Hoxa9	Hoxa9	Hoxc9	136137	YES	YES	YES	YES_YES_YES
158	pos_patterns.pattern_29	97	HXA9_HUMAN_H11MO.0.B	0.00015638	HXA9_MOUSE_H11MO.0.B	0.00015638	HXC9_MOUSE_H11MO.0.A	0.00892136	Ependymal_U	Hoxa9	Hoxa9	Hoxc9	92402	YES	YES	YES	YES_YES_YES
229	pos_patterns.pattern_14	771	IRF1_MOUSE_H11MO.0.A	6.32966e-05	IRF1_HUMAN_H11MO.0.A	0.000145778	IRF2_HUMAN_H11MO.0.A	0.000145778	Microglia_U	Irf1	Irf1	Irf2	67931	YES	YES	YES	YES_YES_YES
185	pos_patterns.pattern_14	1153	IRF1_MOUSE_H11MO.0.A	4.43766e-05	IRF1_HUMAN_H11MO.0.A	0.000132709	STAT2_HUMAN_H11MO.0.A	0.000148225	Microglia_I	Irf1	Irf1	Stat2	111584	YES	YES	YES	YES_YES_YES
176	pos_patterns.pattern_5	4829	IRF8_HUMAN_H11MO.0.B	4.9755e-07	IRF8_MOUSE_H11MO.0.A	4.9755e-07	IRF4_HUMAN_H11MO.0.A	5.27581e-07	Microglia_I	Irf8	Irf8	Irf4	111584	YES	YES	NO	YES_YES_NO
205	pos_patterns.pattern_34	119	IRF8_HUMAN_H11MO.0.B	0.0038227	IRF8_MOUSE_H11MO.0.A	0.0038227	BC11A_HUMAN_H11MO.0.A	0.0038227	Microglia_I	Irf8	Irf8	Bc11a	111584	YES	YES	Unknown	YES_YES_Unknown
219	pos_patterns.pattern_4	3560	IRF8_HUMAN_H11MO.0.B	2.90709e-07	IRF8_MOUSE_H11MO.0.A	2.90709e-07	IRF4_HUMAN_H11MO.0.A	3.34302e-07	Microglia_U	Irf8	Irf8	Irf4	67931	YES	YES	NO	YES_YES_NO
267	pos_patterns.pattern_16	693	JUN_HUMAN_H11MO.0.A	8.33154e-05	FOS_MOUSE_H11MO.0.A	8.33154e-05	FOSB_MOUSE_H11MO.0.A	8.33154e-05	OPCs_I	Jun	Fos	Fosb	82591	YES	YES	NO	YES_YES_NO
4	pos_patterns.pattern_3	7499	JUNB_HUMAN_H11MO.0.A	0.00562476	JUN_HUMAN_H11MO.0.A	0.00562476	FOS_MOUSE_H11MO.0.A	0.00562476	Astrocytes_I	Junb	Jun	Fos	115001	YES	YES	YES	YES_YES_YES
177	pos_patterns.pattern_6	4472	JUN_MOUSE_H11MO.0.A	0.00421478	JUNB_HUMAN_H11MO.0.A	0.00421478	JUND_HUMAN_H11MO.0.A	0.00421478	Microglia_I	Jun	Junb	Jund	111584	YES	YES	YES	YES_YES_YES
53	pos_patterns.pattern_5	2327	JUN_MOUSE_H11MO.0.A	0.00440158	JUNB_HUMAN_H11MO.0.A	0.00440158	JUND_HUMAN_H11MO.0.A	0.00440158	Astrocytes_U	Jun	Junb	Jund	93107	YES	NO	YES	YES_NO_YES
364	pos_patterns.pattern_11	1255	JUN_MOUSE_H11MO.0.A	3.76873e-05	JUND_HUMAN_H11MO.0.A	3.76873e-05	JUND_MOUSE_H11MO.0.A	3.76873e-05	Oligodendrocytes_U	Jun	Jund	Jund	97373	YES	YES	YES	YES_YES_YES
199	pos_patterns.pattern_28	190	JUN_MA0489_1	0.00223902	BATF+JUN_MA0462_1	0.00240476	NR1D2_MOUSE_H11MO.0.A	0.0418286	Microglia_I	Jun	Batf+Jun	Nr1d2	111584	YES	Unknown	YES	YES_Unknown_YES
224	pos_patterns.pattern_9	2086	ATF3_MOUSE_H11MO.0.A	0.000357379	JUNB_HUMAN_H11MO.0.A	0.000359059	FOSB_MOUSE_H11MO.0.A	0.000359059	Microglia_U	Atf3	Junb	Fosb	67931	NO	YES	NO	NO_YES_NO
40	pos_patterns.pattern_40	42	JUNB_MA0490_1	0.00695424	FOS_HUMAN_H11MO.0.A	0.00695424	FOSL2_MA0478_1	0.00695424	Astrocytes_I	Junb	Fos	Fosl2	115001	YES	YES	YES	YES_YES_YES
193	pos_patterns.pattern_22	447	JUND_MA0492_1	0.0012376	FOSB+JUN_MA1127_1	0.0012376	FOSL2+JUN_MA1131_1	0.0012376	Microglia_I	Jund	Fosb+Jun	Fosl2+Jun	111584	YES	Unknown	Unknown	YES_Unknown_Unknown
329	pos_patterns.pattern_10	2611	JUND_HUMAN_H11MO.0.A	5.66472e-05	JUND_MOUSE_H11MO.0.A	5.66472e-05	FOSB_HUMAN_H11MO.0.A	6.4706e-05	Oligodendrocytes_I	Jund	Jund	Fosb	121037	YES	YES	NO	YES_YES_NO
51	pos_patterns.pattern_3	4223	KLF12_HUMAN_H11MO.0.C	0.000318664	SP1_HUMAN_H11MO.0.A	0.000318664	SP3_HUMAN_H11MO.0.B	0.000363313	Astrocytes_U	Klf12	Sp1	Sp3	93107	YES	YES	YES	YES_YES_YES
137	pos_patterns.pattern_5	2106	KLF12_HUMAN_H11MO.0.C	0.000512574	SP1_HUMAN_H11MO.0.A	0.000546337	SP3_HUMAN_H11MO.0.B	0.000681177	Ependymal_U	Klf12	Sp1	Sp3	92402	YES	YES	YES	YES_YES_YES
174	pos_patterns.pattern_2	11004	KLF12_HUMAN_H11MO.0.C	0.000163514	SP1_HUMAN_H11MO.0.A	0.000381532	SP3_HUMAN_H11MO.0.B	0.000610555	Microglia_I	Klf12	Sp1	Sp3	111584	YES	YES	YES	YES_YES_YES
217	pos_patterns.pattern_2	8338	KLF12_HUMAN_H11MO.0.C	0.00013105	SP1_HUMAN_H11MO.0.A	0.000305783	SP3_HUMAN_H11MO.0.B	0.000650252	Microglia_U	Klf12	Sp1	Sp3	67931	YES	YES	YES	YES_YES_YES
253	pos_patterns.pattern_2	4628	KLF12_HUMAN_H11MO.0.C	0.000361564	SP1_HUMAN_H11MO.0.A	0.000361564	SP3_HUMAN_H11MO.0.B	0.000766132	OPCs_I	Klf12	Sp1	Sp3	82591	YES	YES	YES	YES_YES_YES
291	pos_patterns.pattern_2	7979	KLF12_HUMAN_H11MO.0.C	0.000436484	SP1_HUMAN_H11MO.0.A	0.000436484	SP3_HUMAN_H11MO.0.B	0.000437618	OPCs_U	Klf12	Sp1	Sp3	74986	YES	YES	YES	YES_YES_YES
154	pos_patterns.pattern_23	142	SP2_MA0516_1	0.000221392	KLF12_HUMAN_H11MO.0.C	0.00118903	SP4_HUMAN_H11MO.0.A	0.00118903	Ependymal_U	Sp2	Klf12	Sp4	92402	YES	YES	YES	YES_YES_YES
5	pos_patterns.pattern_4	4563	KLF12_HUMAN_H11MO.0.C	0.000262551	SP1_HUMAN_H11MO.0.A	0.000262551	KLF3_HUMAN_H11MO.0.B	0.000531105	Astrocytes_I	Klf12	Sp1	Klf3	115001	YES	YES	YES	YES_YES_YES
92	pos_patterns.pattern_6	2938	KLF12_HUMAN_H11MO.0.C	4.66839e-05	SP1_HUMAN_H11MO.0.A	0.000420183	SP3_HUMAN_H11MO.0.B	0.000845769	Ependymal_I	Klf12	Sp1	Sp3	136137	YES	YES	YES	YES_YES_YES
350	pos_patterns.pattern_32	20	KLF1_HUMAN_H11MO.0.A	0.00215269	KLF6_HUMAN_H11MO.0.A	0.00215269	KLF6_MOUSE_H11MO.0.B	0.00215269	Oligodendrocytes_I	Klf1	Klf6	Klf6	121037	NO	YES	YES	NO_YES_YES
183	pos_patterns.pattern_12	2161	MAFB_HUMAN_H11MO.0.B	1.94462e-06	MAFB_MOUSE_H11MO.0.B	1.94462e-06	MAF_MOUSE_H11MO.0.A	4.89879e-06	Microglia_I	Mafb	Mafb	Maf	111584	YES	YES	YES	YES_YES_YES
226	pos_patterns.pattern_11	1265	MAF_MOUSE_H11MO.0.A	5.83938e-05	MAF_HUMAN_H11MO.0.A	5.83938e-05	MAFB_HUMAN_H11MO.0.B	5.83938e-05	Microglia_U	Maf	Maf	Mafb	67931	YES	YES	YES	YES_YES_YES
113	pos_patterns.pattern_28	92	ZN467_HUMAN_H11MO.0.C	2.79648e-07	MAZ_HUMAN_H11MO.0.A	2.79648e-07	MAZ_MOUSE_H11MO.0.A	2.79648e-07	Ependymal_I	Zn467	Maz	Maz	136137	Unknown	YES	YES	Unknown_YES_YES
208	pos_patterns.pattern_38	37	MEF2D_HUMAN_H11MO.0.A	0.00024408	MEF2A_HUMAN_H11MO.0.A	0.000436944	MEF2C_MOUSE_H11MO.0.A	0.000436944	Microglia_I	Mef2d	Mef2a	Mef2c	111584	YES	YES	YES	YES_YES_YES
184	pos_patterns.pattern_13	1532	MEF2D_HUMAN_H11MO.0.A	1.39828e-07	MEF2D_MOUSE_H11MO.0.A	1.22183e-06	MEF2A_MOUSE_H11MO.0.A	1.7721e-05	Microglia_I	Mef2d	Mef2d	Mef2a	111584	YES	YES	YES	YES_YES_YES
228	pos_patterns.pattern_13	915	MEF2D_HUMAN_H11MO.0.A	5.88288e-07	MEF2D_MOUSE_H11MO.0.A	5.88288e-07	MEF2A_MOUSE_H11MO.0.A	2.24422e-05	Microglia_U	Mef2d	Mef2d	Mef2a	67931	YES	YES	YES	YES_YES_YES
248	pos_patterns.pattern_33	29	MEF2D_MA0773_1	0.0099211	MEF2D_MADS_1	0.0099211	MEF2B_MA0660_1	0.0099211	Microglia_U	Mef2d	Mef2d	Mef2b	67931	YES	YES	NO	YES_YES_NO
222	pos_patterns.pattern_7	2375	MITF_HUMAN_H11MO.0.A	5.90576e-06	TFE3_HUMAN_H11MO.0.B	0.000157561	TFE3_MOUSE_H11MO.0.A	0.000157561	Microglia_U	Mitf	Tfe3	Tfe3	67931	YES	YES	YES	YES_YES_YES
332	pos_patterns.pattern_13	1560	MITF_HUMAN_H11MO.0.A	0.000218373	TFE3_HUMAN_H11MO.0.B	0.000218373	TFE3_MOUSE_H11MO.0.A	0.000218373	Oligodendrocytes_I	Mitf	Tfe3	Tfe3	121037	YES	YES	YES	YES_YES_YES
247	pos_patterns.pattern_32	29	TFEB_HUMAN_H11MO.0.C	0.037749	TFEB_MOUSE_H11MO.0.C	0.037749	MITF_HUMAN_H11MO.0.A	0.0420955	Microglia_U	Tfeb	Tfeb	Mitf	67931	YES	YES	YES	YES_YES_YES
178	pos_patterns.pattern_7	4159	MITF_HUMAN_H11MO.0.A	1.08464e-05	USF1_MA0093_2	1.08464e-05	MITF_MA0620_2	0.000124328	Microglia_I	Mitf	Usf1	Mitf	111584	YES	YES	YES	YES_YES_YES
303	pos_patterns.pattern_14	757	MLX_MA0663_1	0.000626691	MLX_bHLH_1	0.000626691	TFE3_HUMAN_H11MO.0.B	0.000626691	OPCs_U	Mlx	Mlx	Tfe3	74986	YES	YES	YES	YES_YES_YES
285	pos_patterns.pattern_34	23	NFIB_NFI_1	7.91525e-05	NFIA_HUMAN_H11MO.0.C	7.91525e-05	NFIA_MOUSE_H11MO.0.C	7.91525e-05	OPCs_I	Nfib	Nfia	Nfia	82591	YES	YES	YES	YES_YES_YES
380	pos_patterns.pattern_28	88	NFIC_HUMAN_H11MO.0.A	0.000643617	NFIB_MOUSE_H11MO.0.C	0.0132374	NFIA_HUMAN_H11MO.0.C	0.0132374	Oligodendrocytes_U	Nfic	Nfib	Nfia	97373	YES	YES	YES	YES_YES_YES
3	pos_patterns.pattern_2	8955	NFIC_HUMAN_H11MO.0.A	1.30964e-05	NFIA_HUMAN_H11MO.0.C	0.000179688	NFIA_MOUSE_H11MO.0.C	0.000179688	Astrocytes_I	Nfic	Nfia	Nfia	115001	YES	YES	YES	YES_YES_YES
49	pos_patterns.pattern_1	7150	NFIC_HUMAN_H11MO.0.A	8.6641e-07	NFIA_HUMAN_H11MO.0.C	0.000295065	NFIA_MOUSE_H11MO.0.C	0.000295065	Astrocytes_U	Nfic	Nfia	Nfia	93107	YES	YES	YES	YES_YES_YES
87	pos_patterns.pattern_1	15862	NFIC_HUMAN_H11MO.0.A	0.000643493	NFIC+TLX1_MA0119_1	0.00161531	NFIA_HUMAN_H11MO.0.C	0.00161531	Ependymal_I	Nfic	Nfic+Tlx1	Nfia	136137	YES	Unknown	YES	YES_Unknown_YES
133	pos_patterns.pattern_1	11029	NFIC_HUMAN_H11MO.0.A	0.000513585	NFIC+TLX1_MA0119_1	0.00186864	NFIA_HUMAN_H11MO.0.C	0.00186864	Ependymal_U	Nfic	Nfic+Tlx1	Nfia	92402	YES	Unknown	YES	YES_Unknown_YES
188	pos_patterns.pattern_17	985	NFIC_HUMAN_H11MO.0.A	2.42296e-05	NFIA_HUMAN_H11MO.0.C	3.5196e-05	NFIA_MOUSE_H11MO.0.C	3.5196e-05	Microglia_I	Nfic	Nfia	Nfia	111584	YES	YES	YES	YES_YES_YES
230	pos_patterns.pattern_15	564	NFIC_HUMAN_H11MO.0.A	1.16205e-05	NFIA_HUMAN_H11MO.0.C	2.21089e-05	NFIA_MOUSE_H11MO.0.C	2.21089e-05	Microglia_U	Nfic	Nfia	Nfia	67931	YES	YES	YES	YES_YES_YES
254	pos_patterns.pattern_3	4132	NFIC_HUMAN_H11MO.0.A	1.05395e-05	NFIA_HUMAN_H11MO.0.C	0.000319307	NFIA_MOUSE_H11MO.0.C	0.000319307	OPCs_I	Nfic	Nfia	Nfia	82591	YES	YES	YES	YES_YES_YES
280	pos_patterns.pattern_29	45	NFIC_HUMAN_H11MO.0.A	0.0394224	NFIC+TLX1_MA0119_1	0.0394224	NFIA_HUMAN_H11MO.0.C	0.0394224	OPCs_I	Nfic	Nfic+Tlx1	Nfia	82591	YES	Unknown	YES	YES_Unknown_YES
292	pos_patterns.pattern_3	7377	NFIC_HUMAN_H11MO.0.A	1.01645e-06	NFIA_HUMAN_H11MO.0.C	0.00032539	NFIA_MOUSE_H11MO.0.C	0.00032539	OPCs_U	Nfic	Nfia	Nfia	74986	YES	YES	YES	YES_YES_YES
324	pos_patterns.pattern_5	4834	NFIC_HUMAN_H11MO.0.A	9.13548e-06	NFIA_HUMAN_H11MO.0.C	0.000193434	NFIA_MOUSE_H11MO.0.C	0.000193434	Oligodendrocytes_I	Nfic	Nfia	Nfia	121037	YES	YES	YES	YES_YES_YES
358	pos_patterns.pattern_5	3065	NFIC_HUMAN_H11MO.0.A	5.43718e-05	NFIA_HUMAN_H11MO.0.C	0.000263234	NFIA_MOUSE_H11MO.0.C	0.000263234	Oligodendrocytes_U	Nfic	Nfia	Nfia	97373	YES	YES	YES	YES_YES_YES
384	pos_patterns.pattern_32	58	NFIC_HUMAN_H11MO.0.A	5.88334e-05	NFIA_HUMAN_H11MO.0.C	0.000409391	NFIA_MOUSE_H11MO.0.C	0.000409391	Oligodendrocytes_U	Nfic	Nfia	Nfia	97373	YES	YES	YES	YES_YES_YES
351	pos_patterns.pattern_33	20	NFIA_HUMAN_H11MO.0.C	0.000936264	NFIA_MOUSE_H11MO.0.C	0.000936264	NFIX_NFI_1	0.00235105	Oligodendrocytes_I	Nfia	Nfia	Nfix	121037	YES	YES	YES	YES_YES_YES
20	pos_patterns.pattern_19	354	MYOD1_HUMAN_H11MO.0.A	0.0398383	MYOD1_MOUSE_H11MO.0.A	0.0398383	NFIB_MOUSE_H11MO.0.C	0.0398383	Astrocytes_I	Myod1	Myod1	Nfib	115001	NO	NO	YES	NO_NO_YES
67	pos_patterns.pattern_19	306	MYOD1_HUMAN_H11MO.0.A	0.0214934	MYOD1_MOUSE_H11MO.0.A	0.0425805	NFIB_MOUSE_H11MO.0.C	0.0462854	Astrocytes_U	Myod1	Myod1	Nfib	93107	NO	NO	YES	NO_NO_YES
77	pos_patterns.pattern_29	124	NFIC_HUMAN_H11MO.0.A	0.0294599	NFIA_HUMAN_H11MO.0.C	0.0674382	NFIA_MOUSE_H11MO.0.C	0.0674382	Astrocytes_U	Nfic	Nfia	Nfia	93107	YES	YES	YES	YES_YES_YES
381	pos_patterns.pattern_29	85	NFIC_HUMAN_H11MO.0.A	0.00128585	NFIC+TLX1_MA0119_1	0.0429173	NFIB_MOUSE_H11MO.0.C	0.0581263	Oligodendrocytes_U	Nfic	Nfic+Tlx1	Nfib	97373	YES	Unknown	YES	YES_Unknown_YES
6	pos_patterns.pattern_5	2965	NFYC_HUMAN_H11MO.0.A	0.00274529	NFYA_HUMAN_H11MO.0.A	0.00274529	NFYA_MOUSE_H11MO.0.A	0.00274529	Astrocytes_I	Nfyc	Nfya	Nfya	115001	YES	YES	YES	YES_YES_YES
52	pos_patterns.pattern_4	2792	NFYC_HUMAN_H11MO.0.A	0.00384412	NFYA_HUMAN_H11MO.0.A	0.00384412	NFYA_MOUSE_H11MO.0.A	0.00384412	Astrocytes_U	Nfyc	Nfya	Nfya	93107	YES	YES	YES	YES_YES_YES
94	pos_patterns.pattern_8	2114	NFYC_HUMAN_H11MO.0.A	0.00230598	NFYA_HUMAN_H11MO.0.A	0.00317534	NFYA_MOUSE_H11MO.0.A	0.00317534	Ependymal_I	Nfyc	Nfya	Nfya	136137	YES	YES	YES	YES_YES_YES
139	pos_patterns.pattern_7	1976	NFYC_HUMAN_H11MO.0.A	0.00306186	NFYA_HUMAN_H11MO.0.A	0.00355097	NFYA_MOUSE_H11MO.0.A	0.00355097	Ependymal_U	Nfyc	Nfya	Nfya	92402	YES	YES	YES	YES_YES_YES
179	pos_patterns.pattern_8	3560	NFYB_HUMAN_H11MO.0.A	5.53188e-07	NFYB_MOUSE_H11MO.0.A	5.53188e-07	NFYC_HUMAN_H11MO.0.A	4.24767e-06	Microglia_I	Nfyb	Nfyb	Nfyc	111584	YES	YES	YES	YES_YES_YES
220	pos_patterns.pattern_5	3324	NFYB_HUMAN_H11MO.0.A	4.3178e-07	NFYB_MOUSE_H11MO.0.A	4.3178e-07	NFYC_HUMAN_H11MO.0.A	8.51021e-07	Microglia_U	Nfyb	Nfyb	Nfyc	67931	YES	YES	YES	YES_YES_YES
256	pos_patterns.pattern_5	3232	NFYB_HUMAN_H11MO.0.A	0.000837979	NFYB_MOUSE_H11MO.0.A	0.000837979	NFYC_HUMAN_H11MO.0.A	0.000837979	OPCs_I	Nfyb	Nfyb	Nfyc	82591	YES	YES	YES	YES_YES_YES
294	pos_patterns.pattern_5	4201	NFYB_HUMAN_H11MO.0.A	0.00123268	NFYB_MOUSE_H11MO.0.A	0.00123268	NFYC_HUMAN_H11MO.0.A	0.00123268	OPCs_U	Nfyb	Nfyb	Nfyc	74986	YES	YES	YES	YES_YES_YES
325	pos_patterns.pattern_6	4297	NFYB_HUMAN_H11MO.0.A	0.000817753	NFYB_MOUSE_H11MO.0.A	0.000817753	NFYC_HUMAN_H11MO.0.A	0.000817753	Oligodendrocytes_I	Nfyb	Nfyb	Nfyc	121037	YES	YES	YES	YES_YES_YES
357	pos_patterns.pattern_4	4019	NFYC_HUMAN_H11MO.0.A	0.000608841	NFYB_HUMAN_H11MO.0.A	0.000608841	NFYB_MOUSE_H11MO.0.A	0.000608841	Oligodendrocytes_U	Nfyc	Nfyb	Nfyb	97373	YES	YES	YES	YES_YES_YES
386	pos_patterns.pattern_35	44	NFIC_HUMAN_H11MO.0.A	0.0316343	ASCL2_MOUSE_H11MO.0.C	0.0517076	NFIA_HUMAN_H11MO.0.C	0.061148	Oligodendrocytes_U	Nfic	Ascl2	Nfia	97373	YES	NO	YES	YES_NO_YES
88	pos_patterns.pattern_2	9256	NFIX_NFI_1	0.0119597	NFIX_MA0671_1	0.0153341	NFIX_NFI_2	0.0153341	Ependymal_I	Nfix	Nfix	Nfix	136137	YES	YES	YES	YES_YES_YES
134	pos_patterns.pattern_2	6383	NFIX_MA0671_1	0.018856	NFIX_NFI_2	0.018856	NFIX_NFI_1	0.0314264	Ependymal_U	Nfix	Nfix	Nfix	92402	YES	YES	YES	YES_YES_YES
19	pos_patterns.pattern_18	367	GCR_HUMAN_H11MO.0.A	8.52319e-09	GCR_MOUSE_H11MO.0.A	8.52319e-09	PRGR_MOUSE_H11MO.0.A	1.91372e-08	Astrocytes_I	Nr3c1	Nr3c1	Prgr	115001	YES	YES	Unknown	YES_YES_Unknown
69	pos_patterns.pattern_21	286	GCR_HUMAN_H11MO.0.A	2.8066e-09	GCR_MOUSE_H11MO.0.A	2.8066e-09	PRGR_MOUSE_H11MO.0.A	3.74339e-09	Astrocytes_U	Nr3c1	Nr3c1	Prgr	93107	YES	YES	Unknown	YES_YES_Unknown
160	pos_patterns.pattern_32	83	NR4A2_nuclearreceptor_3	0.00018533	NR4A1_HUMAN_H11MO.0.A	0.00103977	NR4A2_HUMAN_H11MO.0.C	0.00103977	Ependymal_U	Nr4a2	Nr4a1	Nr4a2	92402	NO	YES	NO	NO_YES_NO
112	pos_patterns.pattern_27	92	NR4A2_nuclearreceptor_2	3.05022e-05	NR4A2_nuclearreceptor_3	3.83762e-05	NR4A1_MA1112_1	0.0177382	Ependymal_I	Nr4a2	Nr4a2	Nr4a1	136137	YES	YES	YES	YES_YES_YES
10	pos_patterns.pattern_9	1731	NRF1_MA0506_1	1.52898e-06	NRF1_MOUSE_H11MO.0.A	6.09442e-05	NRF1_HUMAN_H11MO.0.A	6.09442e-05	Astrocytes_I	Nrf1	Nrf1	Nrf1	115001	YES	YES	YES	YES_YES_YES
58	pos_patterns.pattern_10	1604	NRF1_MA0506_1	4.37594e-07	NRF1_HUMAN_H11MO.0.A	1.84363e-05	NRF1_MOUSE_H11MO.0.A	1.84363e-05	Astrocytes_U	Nrf1	Nrf1	Nrf1	93107	YES	YES	YES	YES_YES_YES
95	pos_patterns.pattern_9	1376	NRF1_HUMAN_H11MO.0.A	8.39798e-08	NRF1_MOUSE_H11MO.0.A	8.39798e-08	NRF1_NRF_1	9.31617e-06	Ependymal_I	Nrf1	Nrf1	Nrf1	136137	YES	YES	YES	YES_YES_YES
140	pos_patterns.pattern_8	1396	NRF1_MA0506_1	2.64366e-06	NRF1_MOUSE_H11MO.0.A	3.65327e-05	NRF1_HUMAN_H11MO.0.A	3.65327e-05	Ependymal_U	Nrf1	Nrf1	Nrf1	92402	YES	YES	YES	YES_YES_YES
182	pos_patterns.pattern_11	2348	NRF1_MA0506_1	3.41143e-06	NRF1_MOUSE_H11MO.0.A	6.39652e-05	NRF1_HUMAN_H11MO.0.A	6.39652e-05	Microglia_I	Nrf1	Nrf1	Nrf1	111584	YES	YES	YES	YES_YES_YES
204	pos_patterns.pattern_33	123	NRF1_MA0506_1	0.000410628	NRF1_NRF_1	0.00069349	NRF1_HUMAN_H11MO.0.A	0.00258364	Microglia_I	Nrf1	Nrf1	Nrf1	111584	YES	YES	YES	YES_YES_YES
223	pos_patterns.pattern_8	2180	NRF1_MA0506_1	1.36949e-06	NRF1_MOUSE_H11MO.0.A	9.55209e-05	NRF1_HUMAN_H11MO.0.A	9.55209e-05	Microglia_U	Nrf1	Nrf1	Nrf1	67931	YES	YES	YES	YES_YES_YES
257	pos_patterns.pattern_6	2147	NRF1_MA0506_1	9.87826e-07	NRF1_HUMAN_H11MO.0.A	7.99661e-05	NRF1_MOUSE_H11MO.0.A	7.99661e-05	OPCs_I	Nrf1	Nrf1	Nrf1	82591	YES	YES	YES	YES_YES_YES
296	pos_patterns.pattern_7	3076	NRF1_MA0506_1	3.05799e-07	NRF1_HUMAN_H11MO.0.A	0.000241893	NRF1_NRF_1	0.000241893	OPCs_U	Nrf1	Nrf1	Nrf1	74986	YES	YES	YES	YES_YES_YES
326	pos_patterns.pattern_7	3638	NRF1_MA0506_1	2.27694e-07	NRF1_MOUSE_H11MO.0.A	0.000374991	NRF1_HUMAN_H11MO.0.A	0.000374991	Oligodendrocytes_I	Nrf1	Nrf1	Nrf1	121037	YES	YES	YES	YES_YES_YES
359	pos_patterns.pattern_6	3065	NRF1_MA0506_1	3.50744e-07	NRF1_MOUSE_H11MO.0.A	0.000311778	NRF1_HUMAN_H11MO.0.A	0.000311778	Oligodendrocytes_U	Nrf1	Nrf1	Nrf1	97373	YES	YES	YES	YES_YES_YES
390	neg_patterns.pattern_4	28	NRF1_MOUSE_H11MO.0.A	0.0063491	SP1_HUMAN_H11MO.0.A	0.0063491	NRF1_MA0506_1	0.0063491	Oligodendrocytes_U	Nrf1	Sp1	Nrf1	97373	YES	YES	YES	YES_YES_YES
33	pos_patterns.pattern_33	134	SP1_HUMAN_H11MO.0.A	1.26247e-06	SP1_MOUSE_H11MO.0.A	7.20019e-05	PATZ1_HUMAN_H11MO.0.C	0.000209076	Astrocytes_I	Sp1	Sp1	Patz1	115001	YES	YES	YES	YES_YES_YES
35	pos_patterns.pattern_35	79	SP1_HUMAN_H11MO.0.A	9.52474e-05	PATZ1_HUMAN_H11MO.0.C	9.52474e-05	WT1_HUMAN_H11MO.0.C	0.00164266	Astrocytes_I	Sp1	Patz1	Wt1	115001	YES	YES	NO	YES_YES_NO
78	pos_patterns.pattern_30	105	SP1_HUMAN_H11MO.0.A	2.74933e-06	PATZ1_HUMAN_H11MO.0.C	0.000387678	SP1_MOUSE_H11MO.0.A	0.000698582	Astrocytes_U	Sp1	Patz1	Sp1	93107	YES	YES	YES	YES_YES_YES
79	pos_patterns.pattern_31	101	SP1_HUMAN_H11MO.0.A	1.06586e-05	PATZ1_HUMAN_H11MO.0.C	0.000753909	WT1_HUMAN_H11MO.0.C	0.000753909	Astrocytes_U	Sp1	Patz1	Wt1	93107	YES	YES	NO	YES_YES_NO
121	pos_patterns.pattern_36	60	SP1_HUMAN_H11MO.0.A	2.79913e-05	PATZ1_HUMAN_H11MO.0.C	0.000281012	SP1_MOUSE_H11MO.0.A	0.000281012	Ependymal_I	Sp1	Patz1	Sp1	136137	YES	YES	YES	YES_YES_YES
202	pos_patterns.pattern_31	156	SP1_HUMAN_H11MO.0.A	4.28065e-07	PATZ1_HUMAN_H11MO.0.C	0.000194588	SP1_MOUSE_H11MO.0.A	0.000194588	Microglia_I	Sp1	Patz1	Sp1	111584	YES	YES	YES	YES_YES_YES
239	pos_patterns.pattern_24	157	SP1_HUMAN_H11MO.0.A	6.97234e-07	SP1_MOUSE_H11MO.0.A	4.46788e-05	PATZ1_HUMAN_H11MO.0.C	4.46788e-05	Microglia_U	Sp1	Sp1	Patz1	67931	YES	YES	YES	YES_YES_YES
241	pos_patterns.pattern_26	146	SP1_HUMAN_H11MO.0.A	9.33273e-07	SP1_MOUSE_H11MO.0.A	0.000147034	PATZ1_HUMAN_H11MO.0.C	0.000147034	Microglia_U	Sp1	Sp1	Patz1	67931	YES	YES	YES	YES_YES_YES
201	pos_patterns.pattern_30	165	SP1_HUMAN_H11MO.0.A	6.79618e-07	PATZ1_HUMAN_H11MO.0.C	7.28556e-05	SP3_HUMAN_H11MO.0.B	7.28556e-05	Microglia_I	Sp1	Patz1	Sp3	111584	YES	YES	YES	YES_YES_YES
82	pos_patterns.pattern_34	43	PO3F1_MOUSE_H11MO.0.C	0.000346257	PO3F2_MOUSE_H11MO.0.A	0.000950724	PO3F2_HUMAN_H11MO.0.A	0.00533361	Astrocytes_U	Pou3f1	Pou3f2	Pou3f2	93107	NO	YES	YES	NO_YES_YES
85	pos_patterns.pattern_37	21	REST_HUMAN_H11MO.0.A	1.79515e-08	REST_MOUSE_H11MO.0.A	1.79515e-08	REST_MA0138_2	2.48506e-08	Astrocytes_U	Rest	Rest	Rest	93107	YES	YES	YES	YES_YES_YES
116	pos_patterns.pattern_31	78	REST_HUMAN_H11MO.0.A	2.14156e-11	REST_MOUSE_H11MO.0.A	2.14156e-11	REST_MA0138_2	6.23329e-11	Ependymal_I	Rest	Rest	Rest	136137	YES	YES	YES	YES_YES_YES
165	pos_patterns.pattern_37	48	REST_HUMAN_H11MO.0.A	3.2069e-11	REST_MOUSE_H11MO.0.A	3.5033e-11	REST_MA0138_2	9.77741e-11	Ependymal_U	Rest	Rest	Rest	92402	YES	YES	YES	YES_YES_YES
119	pos_patterns.pattern_34	67	Rfx1_MA0509_1	9.06913e-05	RFX1_HUMAN_H11MO.0.B	0.000854083	RFX1_MOUSE_H11MO.0.A	0.000854083	Ependymal_I	Rfx1	Rfx1	Rfx1	136137	YES	YES	YES	YES_YES_YES
209	pos_patterns.pattern_39	35	RFX1_HUMAN_H11MO.0.B	0.00994503	RFX1_MOUSE_H11MO.0.A	0.00994503	CREM_HUMAN_H11MO.0.C	0.065207	Microglia_I	Rfx1	Rfx1	Crem	111584	YES	YES	YES	YES_YES_YES
265	pos_patterns.pattern_14	907	Rfx1_MA0509_1	3.77559e-08	RFX2_MA0600_2	3.77559e-08	RFX2_RFX_1	3.77559e-08	OPCs_I	Rfx1	Rfx2	Rfx2	82591	YES	NO	NO	YES_NO_NO
54	pos_patterns.pattern_6	1855	RFX2_MOUSE_H11MO.0.A	2.7539e-09	Rfx1_MA0509_1	2.7539e-09	RFX3_MOUSE_H11MO.0.C	2.28535e-08	Astrocytes_U	Rfx2	Rfx1	Rfx3	93107	YES	YES	YES	YES_YES_YES
135	pos_patterns.pattern_3	5527	RFX2_MOUSE_H11MO.0.A	8.42092e-08	Rfx1_MA0509_1	8.42092e-08	RFX3_MOUSE_H11MO.0.C	4.52122e-07	Ependymal_U	Rfx2	Rfx1	Rfx3	92402	YES	YES	YES	YES_YES_YES
7	pos_patterns.pattern_6	2239	Rfx1_MA0509_1	2.39461e-09	RFX2_MOUSE_H11MO.0.A	2.59832e-09	RFX3_MOUSE_H11MO.0.C	7.64683e-09	Astrocytes_I	Rfx1	Rfx2	Rfx3	115001	YES	YES	YES	YES_YES_YES
89	pos_patterns.pattern_3	7009	Rfx1_MA0509_1	1.03345e-07	RFX2_MOUSE_H11MO.0.A	2.05888e-07	RFX3_MOUSE_H11MO.0.C	2.12172e-07	Ependymal_I	Rfx1	Rfx2	Rfx3	136137	YES	YES	YES	YES_YES_YES
162	pos_patterns.pattern_34	73	Rfx1_MA0509_1	7.42088e-06	Rfx3_mouse_RFX_1	4.20514e-05	Rfx2_mouse_RFX_1	4.20514e-05	Ependymal_U	Rfx1	Rfx3	Rfx2	92402	YES	YES	YES	YES_YES_YES
301	pos_patterns.pattern_12	1054	RFX3_MOUSE_H11MO.0.C	1.68022e-08	Rfx1_MA0509_1	1.68022e-08	RFX2_MOUSE_H11MO.0.A	2.50693e-08	OPCs_U	Rfx3	Rfx1	Rfx2	74986	YES	YES	NO	YES_YES_NO
120	pos_patterns.pattern_35	65	Rfx1_MA0509_1	3.70805e-06	RFX3_MOUSE_H11MO.0.C	0.00054346	RFX3_HUMAN_H11MO.0.B	0.0012694	Ependymal_I	Rfx1	Rfx3	Rfx3	136137	YES	YES	YES	YES_YES_YES
127	pos_patterns.pattern_42	39	Rfx1_MA0509_1	2.00462e-05	RFX3_HUMAN_H11MO.0.B	0.00119447	RFX3_MOUSE_H11MO.0.C	0.00119447	Ependymal_I	Rfx1	Rfx3	Rfx3	136137	YES	YES	YES	YES_YES_YES
198	pos_patterns.pattern_27	213	Rfx1_MA0509_1	1.82619e-08	Rfx3_mouse_RFX_1	1.15592e-07	RFX2_MA0600_2	1.15592e-07	Microglia_I	Rfx1	Rfx3	Rfx2	111584	YES	YES	NO	YES_YES_NO
240	pos_patterns.pattern_25	148	Rfx1_MA0509_1	1.8866e-08	Rfx3_mouse_RFX_1	1.05671e-07	RFX2_MA0600_2	1.05671e-07	Microglia_U	Rfx1	Rfx3	Rfx2	67931	YES	YES	NO	YES_YES_NO
338	pos_patterns.pattern_20	401	RFX1_HUMAN_H11MO.0.B	2.91411e-10	RFX1_MOUSE_H11MO.0.A	2.91411e-10	RFX3_MOUSE_H11MO.0.C	4.44728e-10	Oligodendrocytes_I	Rfx1	Rfx1	Rfx3	121037	YES	YES	YES	YES_YES_YES
374	pos_patterns.pattern_22	274	RFX1_HUMAN_H11MO.0.B	3.7995e-11	RFX1_MOUSE_H11MO.0.A	3.7995e-11	RFX3_MOUSE_H11MO.0.C	4.00169e-10	Oligodendrocytes_U	Rfx1	Rfx1	Rfx3	97373	YES	YES	YES	YES_YES_YES
63	pos_patterns.pattern_15	653	Rfx2_mouse_RFX_2	5.45941e-07	RFX2_RFX_2	5.45941e-07	RFX3_RFX_2	5.45941e-07	Astrocytes_U	Rfx2	Rfx2	Rfx3	93107	YES	YES	YES	YES_YES_YES
104	pos_patterns.pattern_19	273	RFX3_MOUSE_H11MO.0.C	0.011296	RFX2_HUMAN_H11MO.0.A	0.011296	Rfx3_mouse_RFX_1	0.011296	Ependymal_I	Rfx3	Rfx2	Rfx3	136137	YES	YES	YES	YES_YES_YES
136	pos_patterns.pattern_4	2595	Rfx2_mouse_RFX_2	9.59599e-08	RFX2_RFX_2	9.59599e-08	RFX3_RFX_2	9.59599e-08	Ependymal_U	Rfx2	Rfx2	Rfx3	92402	YES	YES	YES	YES_YES_YES
151	pos_patterns.pattern_20	178	RFX3_MOUSE_H11MO.0.C	0.022694	RFX2_HUMAN_H11MO.0.A	0.022694	Rfx3_mouse_RFX_1	0.022694	Ependymal_U	Rfx3	Rfx2	Rfx3	92402	YES	YES	YES	YES_YES_YES
16	pos_patterns.pattern_15	687	RFX4_RFX_2	7.93006e-08	Rfx2_mouse_RFX_2	7.93006e-08	RFX3_RFX_2	8.91762e-08	Astrocytes_I	Rfx4	Rfx2	Rfx3	115001	YES	YES	YES	YES_YES_YES
123	pos_patterns.pattern_38	51	RFX4_RFX_2	0.0147196	Rfx2_mouse_RFX_2	0.0147196	RFX3_RFX_2	0.0147196	Ependymal_I	Rfx4	Rfx2	Rfx3	136137	YES	YES	YES	YES_YES_YES
91	pos_patterns.pattern_5	3891	RFX4_RFX_2	2.04856e-07	Rfx2_mouse_RFX_2	3.89782e-07	RFX2_RFX_2	3.89782e-07	Ependymal_I	Rfx4	Rfx2	Rfx2	136137	YES	YES	YES	YES_YES_YES
277	pos_patterns.pattern_26	166	RFX3_RFX_2	1.7708e-10	Rfx2_mouse_RFX_2	2.27867e-10	RFX2_RFX_2	3.60797e-10	OPCs_I	Rfx3	Rfx2	Rfx2	82591	YES	NO	NO	YES_NO_NO
311	pos_patterns.pattern_22	222	Rfx2_mouse_RFX_2	6.34739e-11	RFX3_RFX_2	6.34739e-11	RFX2_RFX_2	3.01325e-10	OPCs_U	Rfx2	Rfx3	Rfx2	74986	NO	YES	NO	NO_YES_NO
55	pos_patterns.pattern_7	1818	RORA_MA0072_1	4.40188e-06	RORA_HUMAN_H11MO.0.C	0.00015428	RORA_MOUSE_H11MO.0.C	0.00015428	Astrocytes_U	Rora	Rora	Rora	93107	YES	YES	YES	YES_YES_YES
8	pos_patterns.pattern_7	2132	RORA_MA0072_1	1.01263e-05	RORC_MA1151_1	0.000235822	RORA_HUMAN_H11MO.0.C	0.000235822	Astrocytes_I	Rora	Rorc	Rora	115001	YES	YES	YES	YES_YES_YES
213	pos_patterns.pattern_43	22	RUNX2_MOUSE_H11MO.0.A	6.34626e-05	RUNX1_MOUSE_H11MO.0.A	0.000209145	RUNX1_MA0002_2	0.000596166	Microglia_I	Runx2	Runx1	Runx1	111584	YES	YES	YES	YES_YES_YES
189	pos_patterns.pattern_18	787	RUNX1_HUMAN_H11MO.0.A	0.00396315	RUNX1_MOUSE_H11MO.0.A	0.0206623	RUNX2_MOUSE_H11MO.0.A	0.02231	Microglia_I	Runx1	Runx1	Runx2	111584	YES	YES	YES	YES_YES_YES
233	pos_patterns.pattern_18	447	RUNX1_MOUSE_H11MO.0.A	2.76224e-05	RUNX2_MOUSE_H11MO.0.A	0.000384259	RUNX1_HUMAN_H11MO.0.A	0.000384259	Microglia_U	Runx1	Runx2	Runx1	67931	YES	YES	YES	YES_YES_YES
281	pos_patterns.pattern_30	41	SOX10_HUMAN_H11MO.0.B	0.0122409	SOX10_MOUSE_H11MO.0.B	0.0122409	SOX2_HMG_1	0.0817927	OPCs_I	Sox10	Sox10	Sox2	82591	YES	YES	YES	YES_YES_YES
290	pos_patterns.pattern_1	8471	SOX9_HUMAN_H11MO.0.B	4.11731e-06	SOX9_MOUSE_H11MO.0.A	4.11731e-06	SOX10_HUMAN_H11MO.0.B	0.000172423	OPCs_U	Sox9	Sox9	Sox10	74986	NO	NO	YES	NO_NO_YES
316	pos_patterns.pattern_27	24	SOX10_HUMAN_H11MO.0.B	0.00624047	SOX10_MOUSE_H11MO.0.B	0.00624047	SOX9_HUMAN_H11MO.0.B	0.103926	OPCs_U	Sox10	Sox10	Sox9	74986	YES	YES	NO	YES_YES_NO
320	pos_patterns.pattern_1	13026	SOX9_HUMAN_H11MO.0.B	5.4269e-05	SOX9_MOUSE_H11MO.0.A	5.4269e-05	SOX10_HUMAN_H11MO.0.B	0.000661068	Oligodendrocytes_I	Sox9	Sox9	Sox10	121037	NO	NO	YES	NO_NO_YES
321	pos_patterns.pattern_2	12672	SOX9_HUMAN_H11MO.0.B	5.76534e-06	SOX9_MOUSE_H11MO.0.A	5.76534e-06	SOX10_HUMAN_H11MO.0.B	0.000101829	Oligodendrocytes_I	Sox9	Sox9	Sox10	121037	NO	NO	YES	NO_NO_YES
323	pos_patterns.pattern_4	6818	SOX9_HUMAN_H11MO.0.B	0.0122002	SOX9_MOUSE_H11MO.0.A	0.0122002	SOX10_HUMAN_H11MO.0.B	0.0440056	Oligodendrocytes_I	Sox9	Sox9	Sox10	121037	NO	NO	YES	NO_NO_YES
354	pos_patterns.pattern_1	14449	SOX9_HUMAN_H11MO.0.B	3.60192e-05	SOX9_MOUSE_H11MO.0.A	3.60192e-05	SOX10_HUMAN_H11MO.0.B	0.000971799	Oligodendrocytes_U	Sox9	Sox9	Sox10	97373	NO	NO	YES	NO_NO_YES
355	pos_patterns.pattern_2	10451	SOX9_HUMAN_H11MO.0.B	3.02904e-06	SOX9_MOUSE_H11MO.0.A	3.02904e-06	SOX10_HUMAN_H11MO.0.B	9.18212e-05	Oligodendrocytes_U	Sox9	Sox9	Sox10	97373	NO	NO	YES	NO_NO_YES
167	pos_patterns.pattern_39	31	Sox3_MA0514_1	5.86872e-05	SOX3_MOUSE_H11MO.0.C	5.86872e-05	SOX2_HUMAN_H11MO.0.A	0.00011535	Ependymal_U	Sox3	Sox3	Sox2	92402	NO	NO	YES	NO_NO_YES
304	pos_patterns.pattern_15	681	SOX9_HUMAN_H11MO.0.B	0.00155726	SOX9_MOUSE_H11MO.0.A	0.00155726	Sox2_MA0143_3	0.0337952	OPCs_U	Sox9	Sox9	Sox2	74986	NO	NO	YES	NO_NO_YES
347	pos_patterns.pattern_29	107	SOX2_HMG_1	0.00645922	SOX18_HMG_1	0.00645922	SOX2_HMG_4	0.00645922	Oligodendrocytes_I	Sox2	Sox18	Sox2	121037	YES	NO	YES	YES_NO_YES
376	pos_patterns.pattern_24	246	Sox2_MA0143_3	0.0346717	SOX3_HUMAN_H11MO.0.B	0.0346717	SOX3_MOUSE_H11MO.0.C	0.0346717	Oligodendrocytes_U	Sox2	Sox3	Sox3	97373	YES	NO	NO	YES_NO_NO
383	pos_patterns.pattern_31	66	SOX2_HMG_1	0.00164015	SOX2_HMG_4	0.00164015	SOX21_HMG_1	0.00164015	Oligodendrocytes_U	Sox2	Sox2	Sox21	97373	YES	YES	NO	YES_YES_NO
93	pos_patterns.pattern_7	2704	Sox3_MA0514_1	9.04214e-05	SOX3_HUMAN_H11MO.0.B	0.00281149	SOX3_MOUSE_H11MO.0.C	0.00281149	Ependymal_I	Sox3	Sox3	Sox3	136137	YES	YES	YES	YES_YES_YES
288	neg_patterns.pattern_3	24	SOX4_HUMAN_H11MO.0.B	0.0464245	SOX4_MOUSE_H11MO.0.A	0.0464245	SOX3_MOUSE_H11MO.0.C	0.0464245	OPCs_I	Sox4	Sox4	Sox3	82591	YES	YES	YES	YES_YES_YES
12	pos_patterns.pattern_11	1572	SOX9_HUMAN_H11MO.0.B	1.3372e-05	SOX9_MOUSE_H11MO.0.A	1.3372e-05	SOX10_HUMAN_H11MO.0.B	0.000679251	Astrocytes_I	Sox9	Sox9	Sox10	115001	YES	YES	NO	YES_YES_NO
15	pos_patterns.pattern_14	927	SOX9_HUMAN_H11MO.0.B	0.000257406	SOX9_MOUSE_H11MO.0.A	0.000257406	SOX10_HUMAN_H11MO.0.B	0.0177604	Astrocytes_I	Sox9	Sox9	Sox10	115001	YES	YES	NO	YES_YES_NO
30	pos_patterns.pattern_29	181	SOX9_HUMAN_H11MO.0.B	0.00580443	SOX9_MOUSE_H11MO.0.A	0.00580443	E2F2_E2F_3	0.187383	Astrocytes_I	Sox9	Sox9	E2f2	115001	YES	YES	NO	YES_YES_NO
41	pos_patterns.pattern_41	38	SOX9_HUMAN_H11MO.0.B	0.000404652	SOX9_MOUSE_H11MO.0.A	0.000404652	SOX10_HUMAN_H11MO.0.B	0.0596637	Astrocytes_I	Sox9	Sox9	Sox10	115001	YES	YES	NO	YES_YES_NO
59	pos_patterns.pattern_11	1260	SOX9_HUMAN_H11MO.0.B	1.6002e-05	SOX9_MOUSE_H11MO.0.A	1.6002e-05	SOX10_HUMAN_H11MO.0.B	0.000455165	Astrocytes_U	Sox9	Sox9	Sox10	93107	YES	YES	NO	YES_YES_NO
62	pos_patterns.pattern_14	756	SOX9_HUMAN_H11MO.0.B	0.00014186	SOX9_MOUSE_H11MO.0.A	0.00014186	SOX10_HUMAN_H11MO.0.B	0.0118452	Astrocytes_U	Sox9	Sox9	Sox10	93107	YES	YES	NO	YES_YES_NO
73	pos_patterns.pattern_25	156	SOX9_HUMAN_H11MO.0.B	0.00667646	SOX9_MOUSE_H11MO.0.A	0.00667646	E2F2_E2F_3	0.0589649	Astrocytes_U	Sox9	Sox9	E2f2	93107	YES	YES	NO	YES_YES_NO
84	pos_patterns.pattern_36	26	SOX9_HUMAN_H11MO.0.B	0.0160754	SOX9_MOUSE_H11MO.0.A	0.0160754	SOX4_HUMAN_H11MO.0.B	0.11215	Astrocytes_U	Sox9	Sox9	Sox4	93107	YES	YES	YES	YES_YES_YES
96	pos_patterns.pattern_10	1039	SOX9_HUMAN_H11MO.0.B	8.89891e-06	SOX9_MOUSE_H11MO.0.A	8.89891e-06	SOX10_HUMAN_H11MO.0.B	0.000337687	Ependymal_I	Sox9	Sox9	Sox10	136137	YES	YES	NO	YES_YES_NO
143	pos_patterns.pattern_12	640	SOX9_HUMAN_H11MO.0.B	1.43803e-05	SOX9_MOUSE_H11MO.0.A	1.43803e-05	SOX10_HUMAN_H11MO.0.B	0.000157936	Ependymal_U	Sox9	Sox9	Sox10	92402	YES	YES	NO	YES_YES_NO
150	pos_patterns.pattern_19	211	SOX9_HUMAN_H11MO.0.B	0.017393	SOX9_MOUSE_H11MO.0.A	0.017393	SOX10_HUMAN_H11MO.0.B	0.0247544	Ependymal_U	Sox9	Sox9	Sox10	92402	YES	YES	NO	YES_YES_NO
255	pos_patterns.pattern_4	3416	SOX9_HUMAN_H11MO.0.B	0.0217971	SOX9_MOUSE_H11MO.0.A	0.0217971	SOX10_HUMAN_H11MO.0.B	0.0670187	OPCs_I	Sox9	Sox9	Sox10	82591	YES	YES	YES	YES_YES_YES
263	pos_patterns.pattern_12	1014	SOX9_HUMAN_H11MO.0.B	0.00866273	SOX9_MOUSE_H11MO.0.A	0.00866273	Sox2_MA0143_3	0.0948548	OPCs_I	Sox9	Sox9	Sox2	82591	YES	YES	YES	YES_YES_YES
269	pos_patterns.pattern_18	618	SOX9_HUMAN_H11MO.0.B	0.031837	SOX9_MOUSE_H11MO.0.A	0.031837	SOX10_HUMAN_H11MO.0.B	0.309459	OPCs_I	Sox9	Sox9	Sox10	82591	YES	YES	YES	YES_YES_YES
284	pos_patterns.pattern_33	34	SOX9_HUMAN_H11MO.0.B	0.0263778	SOX9_MOUSE_H11MO.0.A	0.0263778	SOX10_HUMAN_H11MO.0.B	0.206065	OPCs_I	Sox9	Sox9	Sox10	82591	YES	YES	YES	YES_YES_YES
252	pos_patterns.pattern_1	8816	SOX9_HUMAN_H11MO.0.B	8.75054e-06	SOX9_MOUSE_H11MO.0.A	8.75054e-06	SOX10_HUMAN_H11MO.0.B	0.000289779	OPCs_I	Sox9	Sox9	Sox10	82591	YES	YES	YES	YES_YES_YES
259	pos_patterns.pattern_8	1618	SOX9_HUMAN_H11MO.0.B	0.000434948	SOX9_MOUSE_H11MO.0.A	0.000434948	SOX10_HUMAN_H11MO.0.B	0.00637828	OPCs_I	Sox9	Sox9	Sox10	82591	YES	YES	YES	YES_YES_YES
261	pos_patterns.pattern_10	1250	SOX9_HUMAN_H11MO.0.B	0.000475182	SOX9_MOUSE_H11MO.0.A	0.000475182	SOX10_HUMAN_H11MO.0.B	0.0205611	OPCs_I	Sox9	Sox9	Sox10	82591	YES	YES	YES	YES_YES_YES
314	pos_patterns.pattern_25	30	SP1_C2H2_1	0.00224193	KLF14_C2H2_1	0.00224193	KLF14_MA0740_1	0.00224193	OPCs_U	Sp1	Klf14	Klf14	74986	YES	NO	NO	YES_NO_NO
110	pos_patterns.pattern_25	129	SP1_HUMAN_H11MO.0.A	2.82815e-07	SP2_HUMAN_H11MO.0.A	0.000226744	SP2_MOUSE_H11MO.0.B	0.000226744	Ependymal_I	Sp1	Sp2	Sp2	136137	YES	YES	YES	YES_YES_YES
157	pos_patterns.pattern_27	120	SP1_HUMAN_H11MO.0.A	4.03756e-07	SP2_HUMAN_H11MO.0.A	0.000210234	SP2_MOUSE_H11MO.0.B	0.000210234	Ependymal_U	Sp1	Sp2	Sp2	92402	YES	YES	YES	YES_YES_YES
169	pos_patterns.pattern_41	28	SP1_MOUSE_H11MO.0.A	0.00318453	SP2_HUMAN_H11MO.0.A	0.00362145	SP2_MOUSE_H11MO.0.B	0.00362145	Ependymal_U	Sp1	Sp2	Sp2	92402	YES	YES	YES	YES_YES_YES
187	pos_patterns.pattern_16	985	SP2_HUMAN_H11MO.0.A	0.00311579	SP2_MOUSE_H11MO.0.B	0.00311579	SP1_MOUSE_H11MO.0.A	0.018718	Microglia_I	Sp2	Sp2	Sp1	111584	YES	YES	YES	YES_YES_YES
231	pos_patterns.pattern_16	544	SP2_HUMAN_H11MO.0.A	0.00638565	SP2_MOUSE_H11MO.0.B	0.00638565	SP1_MOUSE_H11MO.0.A	0.0169058	Microglia_U	Sp2	Sp2	Sp1	67931	YES	YES	YES	YES_YES_YES
312	pos_patterns.pattern_23	122	SP2_MA0516_1	1.26273e-06	SP5_MOUSE_H11MO.0.C	1.45497e-05	SP1_MA0079_3	1.45497e-05	OPCs_U	Sp2	Sp5	Sp1	74986	YES	NO	YES	YES_NO_YES
108	pos_patterns.pattern_23	156	SP1_HUMAN_H11MO.0.A	7.58681e-07	KLF1_HUMAN_H11MO.0.A	0.000591864	SP3_HUMAN_H11MO.0.B	0.000591864	Ependymal_I	Sp1	Klf1	Sp3	136137	YES	NO	YES	YES_NO_YES
156	pos_patterns.pattern_26	122	SP1_HUMAN_H11MO.0.A	7.0178e-07	SP3_HUMAN_H11MO.0.B	0.000551229	SP3_MOUSE_H11MO.0.B	0.000551229	Ependymal_U	Sp1	Sp3	Sp3	92402	YES	YES	YES	YES_YES_YES
322	pos_patterns.pattern_3	8055	KLF12_HUMAN_H11MO.0.C	7.20785e-05	SP1_HUMAN_H11MO.0.A	7.20785e-05	SP3_HUMAN_H11MO.0.B	0.000341993	Oligodendrocytes_I	Klf12	Sp1	Sp3	121037	NO	YES	YES	NO_YES_YES
356	pos_patterns.pattern_3	6821	KLF12_HUMAN_H11MO.0.C	5.16075e-05	SP1_HUMAN_H11MO.0.A	5.16075e-05	SP3_HUMAN_H11MO.0.B	0.000744435	Oligodendrocytes_U	Klf12	Sp1	Sp3	97373	NO	YES	YES	NO_YES_YES
152	pos_patterns.pattern_21	173	SP2_HUMAN_H11MO.0.A	5.17828e-10	SP2_MOUSE_H11MO.0.B	5.17828e-10	SP3_HUMAN_H11MO.0.B	9.97626e-10	Ependymal_U	Sp2	Sp2	Sp3	92402	YES	YES	YES	YES_YES_YES
339	pos_patterns.pattern_21	380	SP2_HUMAN_H11MO.0.A	0.000156138	SP2_MOUSE_H11MO.0.B	0.000156138	SP3_HUMAN_H11MO.0.B	0.00419322	Oligodendrocytes_I	Sp2	Sp2	Sp3	121037	YES	YES	YES	YES_YES_YES
42	pos_patterns.pattern_42	28	SP2_HUMAN_H11MO.0.A	8.71425e-08	SP2_MOUSE_H11MO.0.B	8.71425e-08	SP4_HUMAN_H11MO.0.A	8.71425e-08	Astrocytes_I	Sp2	Sp2	Sp4	115001	YES	YES	YES	YES_YES_YES
125	pos_patterns.pattern_40	47	SP4_HUMAN_H11MO.0.A	0.00263988	SP4_MOUSE_H11MO.0.B	0.00263988	SP2_HUMAN_H11MO.0.A	0.00263988	Ependymal_I	Sp4	Sp4	Sp2	136137	YES	YES	YES	YES_YES_YES
168	pos_patterns.pattern_40	29	SP4_HUMAN_H11MO.0.A	0.0111237	SP4_MOUSE_H11MO.0.B	0.0111237	SP2_HUMAN_H11MO.0.A	0.0262099	Ependymal_U	Sp4	Sp4	Sp2	92402	YES	YES	YES	YES_YES_YES
180	pos_patterns.pattern_9	3181	SPI1_ETS_1	0.0217854	SPI1_MA0080_4	0.0217854	SPIB_ETS_1	0.0217854	Microglia_I	Spi1	Spi1	Spib	111584	YES	YES	NO	YES_YES_NO
215	pos_patterns.pattern_0	21039	SPI1_HUMAN_H11MO.0.A	1.13495e-05	SPIB_HUMAN_H11MO.0.A	1.13495e-05	SPI1_MOUSE_H11MO.0.A	4.05452e-05	Microglia_U	Spi1	Spib	Spi1	67931	YES	NO	YES	YES_NO_YES
26	pos_patterns.pattern_25	202	TAF1_MOUSE_H11MO.0.A	0.000187664	THAP1_HUMAN_H11MO.0.C	0.000188885	TYY1_HUMAN_H11MO.0.A	0.00019979	Astrocytes_I	Taf1	Thap1	Tcf7l1	115001	YES	YES	YES	YES_YES_YES
72	pos_patterns.pattern_24	191	TAF1_MOUSE_H11MO.0.A	0.000182595	THAP1_HUMAN_H11MO.0.C	0.000251444	TYY1_HUMAN_H11MO.0.A	0.000251444	Astrocytes_U	Taf1	Thap1	Tcf7l1	93107	YES	YES	YES	YES_YES_YES
130	pos_patterns.pattern_45	25	TAF1_MOUSE_H11MO.0.A	0.000306156	THAP1_HUMAN_H11MO.0.C	0.000465162	TYY1_HUMAN_H11MO.0.A	0.000465162	Ependymal_I	Taf1	Thap1	Tcf7l1	136137	YES	YES	YES	YES_YES_YES
166	pos_patterns.pattern_38	38	TAF1_MOUSE_H11MO.0.A	0.000244251	THAP1_HUMAN_H11MO.0.C	0.000474671	TYY1_HUMAN_H11MO.0.A	0.000474671	Ependymal_U	Taf1	Thap1	Tcf7l1	92402	YES	YES	YES	YES_YES_YES
243	pos_patterns.pattern_28	93	TBP_MA0108_2	0.0384683	TBP_HUMAN_H11MO.0.A	0.599635	TBP_MOUSE_H11MO.0.A	0.609909	Microglia_U	Tbp	Tbp	Tbp	67931	YES	YES	YES	YES_YES_YES
46	neg_patterns.pattern_0	85	SNAI1_HUMAN_H11MO.0.C	0.0245819	SNAI1_MOUSE_H11MO.0.C	0.0245819	ITF2_MOUSE_H11MO.0.B	0.0245819	Astrocytes_I	Snai1	Snai1	Tcf4	115001	NO	NO	YES	NO_NO_YES
328	pos_patterns.pattern_9	2902	ITF2_HUMAN_H11MO.0.C	0.00104843	ASCL1_MA1100_1	0.00104843	TFE2_HUMAN_H11MO.0.A	0.00722983	Oligodendrocytes_I	Tcf4	Ascl1	Tfe2	121037	YES	NO	Unknown	YES_NO_Unknown
378	pos_patterns.pattern_26	98	ITF2_HUMAN_H11MO.0.C	0.0426201	ASCL2_MOUSE_H11MO.0.C	0.0426201	TGIF1_MOUSE_H11MO.0.A	0.0426201	Oligodendrocytes_U	Tcf4	Ascl2	Tgif1	97373	YES	NO	NO	YES_NO_NO
272	pos_patterns.pattern_21	258	TYY1_HUMAN_H11MO.0.A	3.90867e-05	TYY1_MOUSE_H11MO.0.A	0.000134557	YY1_MA0095_2	0.000152783	OPCs_I	Tcf7l1	Tcf7l1	Yy1	82591	YES	YES	YES	YES_YES_YES
306	pos_patterns.pattern_17	606	TYY1_HUMAN_H11MO.0.A	1.37235e-05	TYY1_MOUSE_H11MO.0.A	8.27021e-05	YY1_MA0095_2	0.000122372	OPCs_U	Tcf7l1	Tcf7l1	Yy1	74986	YES	YES	YES	YES_YES_YES
337	pos_patterns.pattern_19	598	TYY1_HUMAN_H11MO.0.A	3.22551e-06	TYY1_MOUSE_H11MO.0.A	7.5811e-05	YY1_MA0095_2	8.65499e-05	Oligodendrocytes_I	Tcf7l1	Tcf7l1	Yy1	121037	YES	YES	YES	YES_YES_YES
368	pos_patterns.pattern_15	573	TYY1_HUMAN_H11MO.0.A	1.08084e-05	TYY1_MOUSE_H11MO.0.A	8.98051e-05	YY1_MA0095_2	9.80975e-05	Oligodendrocytes_U	Tcf7l1	Tcf7l1	Yy1	97373	YES	YES	YES	YES_YES_YES
146	pos_patterns.pattern_15	434	TEAD4_MOUSE_H11MO.0.A	0.00214092	TEAD4_HUMAN_H11MO.0.A	0.00533272	TEAD1_MA0090_2	0.00533272	Ependymal_U	Tead4	Tead4	Tead1	92402	NO	NO	YES	NO_NO_YES
98	pos_patterns.pattern_12	894	TEAD4_HUMAN_H11MO.0.A	0.000360731	TEAD4_MOUSE_H11MO.0.A	0.000360731	TEAD3_TEA_1	0.00147315	Ependymal_I	Tead4	Tead4	Tead3	136137	YES	YES	YES	YES_YES_YES
270	pos_patterns.pattern_19	508	TFE3_MA0831_2	0.001304	TFEB_HUMAN_H11MO.0.C	0.001304	TFEB_MOUSE_H11MO.0.C	0.001304	OPCs_I	Tfe3	Tfeb	Tfeb	82591	YES	YES	YES	YES_YES_YES
103	pos_patterns.pattern_17	487	USF1_bHLH_1	0.000278877	TFE3_HUMAN_H11MO.0.B	0.000278877	TFE3_MOUSE_H11MO.0.A	0.000278877	Ependymal_I	Usf1	Tfe3	Tfe3	136137	YES	YES	YES	YES_YES_YES
64	pos_patterns.pattern_16	563	USF1_MOUSE_H11MO.0.A	2.9447e-05	USF2_MA0526_2	2.9447e-05	USF1_HUMAN_H11MO.0.A	3.3314e-05	Astrocytes_U	Usf1	Usf2	Usf1	93107	YES	YES	YES	YES_YES_YES
279	pos_patterns.pattern_28	52	USF2_HUMAN_H11MO.0.A	0.00399662	USF2_MOUSE_H11MO.0.A	0.00399662	ATF3_HUMAN_H11MO.0.A	0.00399662	OPCs_I	Usf2	Usf2	Atf3	82591	YES	YES	NO	YES_YES_NO
365	pos_patterns.pattern_12	1195	USF2_HUMAN_H11MO.0.A	1.15575e-07	USF2_MOUSE_H11MO.0.A	1.15575e-07	USF2_MA0526_2	1.06006e-06	Oligodendrocytes_U	Usf2	Usf2	Usf2	97373	YES	YES	YES	YES_YES_YES
192	pos_patterns.pattern_21	452	TYY1_HUMAN_H11MO.0.A	1.04462e-05	TYY1_MOUSE_H11MO.0.A	7.67119e-05	YY1_MA0095_2	8.71534e-05	Microglia_I	Tcf7l1	Tcf7l1	Yy1	111584	NO	NO	YES	NO_NO_YES
235	pos_patterns.pattern_20	374	TYY1_HUMAN_H11MO.0.A	1.74426e-05	TYY1_MOUSE_H11MO.0.A	9.45795e-05	YY1_MA0095_2	9.45795e-05	Microglia_U	Tcf7l1	Tcf7l1	Yy1	67931	NO	NO	YES	NO_NO_YES
346	pos_patterns.pattern_28	118	ZFP42_HUMAN_H11MO.0.A	0.00194226	ZFP42_MOUSE_H11MO.0.A	0.00194226	YY1_MA0095_2	0.0111799	Oligodendrocytes_I	Zfp42	Zfp42	Yy1	121037	NO	NO	YES	NO_NO_YES
379	pos_patterns.pattern_27	92	ZFP42_HUMAN_H11MO.0.A	0.00148245	ZFP42_MOUSE_H11MO.0.A	0.00148245	YY1_MA0095_2	0.00831407	Oligodendrocytes_U	Zfp42	Zfp42	Yy1	97373	NO	NO	YES	NO_NO_YES
24	pos_patterns.pattern_23	286	ZBTB33_MA0527_1	0.000364976	KAISO_HUMAN_H11MO.0.A	0.000364976	KAISO_MOUSE_H11MO.0.B	0.000364976	Astrocytes_I	Zbtb33	Zbtb33	Zbtb33	115001	YES	YES	YES	YES_YES_YES
70	pos_patterns.pattern_22	273	ZBTB33_MA0527_1	0.000250283	KAISO_HUMAN_H11MO.0.A	0.000277658	KAISO_MOUSE_H11MO.0.B	0.000277658	Astrocytes_U	Zbtb33	Zbtb33	Zbtb33	93107	YES	YES	YES	YES_YES_YES
105	pos_patterns.pattern_20	241	ZBTB33_MA0527_1	0.00026184	KAISO_HUMAN_H11MO.0.A	0.00026184	KAISO_MOUSE_H11MO.0.B	0.00026184	Ependymal_I	Zbtb33	Zbtb33	Zbtb33	136137	YES	YES	YES	YES_YES_YES
149	pos_patterns.pattern_18	229	ZBTB33_MA0527_1	0.000215352	KAISO_HUMAN_H11MO.0.A	0.000248483	KAISO_MOUSE_H11MO.0.B	0.000248483	Ependymal_U	Zbtb33	Zbtb33	Zbtb33	92402	YES	YES	YES	YES_YES_YES
195	pos_patterns.pattern_24	335	ZBTB33_MA0527_1	0.000173083	KAISO_HUMAN_H11MO.0.A	0.000173083	KAISO_MOUSE_H11MO.0.B	0.000173083	Microglia_I	Zbtb33	Zbtb33	Zbtb33	111584	YES	YES	YES	YES_YES_YES
236	pos_patterns.pattern_21	349	ZBTB33_MA0527_1	0.00011811	KAISO_HUMAN_H11MO.0.A	0.000125121	KAISO_MOUSE_H11MO.0.B	0.000125121	Microglia_U	Zbtb33	Zbtb33	Zbtb33	67931	YES	YES	YES	YES_YES_YES
271	pos_patterns.pattern_20	277	ZBTB33_MA0527_1	0.000183476	KAISO_HUMAN_H11MO.0.A	0.000183476	KAISO_MOUSE_H11MO.0.B	0.000183476	OPCs_I	Zbtb33	Zbtb33	Zbtb33	82591	YES	YES	YES	YES_YES_YES
308	pos_patterns.pattern_19	342	ZBTB33_MA0527_1	8.64394e-05	KAISO_HUMAN_H11MO.0.A	0.000115028	KAISO_MOUSE_H11MO.0.B	0.000115028	OPCs_U	Zbtb33	Zbtb33	Zbtb33	74986	YES	YES	YES	YES_YES_YES
341	pos_patterns.pattern_23	365	ZBTB33_MA0527_1	0.000174627	KAISO_HUMAN_H11MO.0.A	0.000174627	KAISO_MOUSE_H11MO.0.B	0.000174627	Oligodendrocytes_I	Zbtb33	Zbtb33	Zbtb33	121037	YES	YES	YES	YES_YES_YES
131	neg_patterns.pattern_0	85	ZEB1_HUMAN_H11MO.0.A	0.0066031	ZEB1_MOUSE_H11MO.0.B	0.0066031	SNAI1_HUMAN_H11MO.0.C	0.0498751	Ependymal_I	Zeb1	Zeb1	Snai1	136137	YES	YES	NO	YES_YES_NO
214	neg_patterns.pattern_0	403	ZEB1_HUMAN_H11MO.0.A	0.0276137	ZEB1_MOUSE_H11MO.0.B	0.0276137	SNAI1_HUMAN_H11MO.0.C	0.0276137	Microglia_I	Zeb1	Zeb1	Snai1	111584	YES	YES	NO	YES_YES_NO
250	neg_patterns.pattern_0	193	ZEB1_HUMAN_H11MO.0.A	0.0299797	ZEB1_MOUSE_H11MO.0.B	0.0299797	SNAI2_C2H2_1	0.0310603	Microglia_U	Zeb1	Zeb1	Snai2	67931	YES	YES	NO	YES_YES_NO
13	pos_patterns.pattern_12	1081	ZN143_HUMAN_H11MO.0.A	5.35472e-20	ZN143_MOUSE_H11MO.0.A	1.56645e-17	THA11_MOUSE_H11MO.0.B	2.00201e-16	Astrocytes_I	Zfp143	Zfp143	Thra1	115001	YES	YES	Unknown	YES_YES_Unknown
31	pos_patterns.pattern_31	165	ZNF76_HUMAN_H11MO.0.C	0.000300231	ZNF143_C2H2_1	0.0102524	ZNF143_MA0088_2	0.0102524	Astrocytes_I	Zfp76	Zfp143	Zfp143	115001	Unknown	YES	YES	Unknown_YES_YES
61	pos_patterns.pattern_13	1093	ZN143_HUMAN_H11MO.0.A	2.49793e-20	ZN143_MOUSE_H11MO.0.A	2.88999e-17	THA11_MOUSE_H11MO.0.B	5.19791e-17	Astrocytes_U	Zfp143	Zfp143	Thra1	93107	YES	YES	Unknown	YES_YES_Unknown
76	pos_patterns.pattern_28	138	ZNF76_HUMAN_H11MO.0.C	0.000302914	ZNF143_C2H2_1	0.00677784	ZNF143_MA0088_2	0.00677784	Astrocytes_U	Zfp76	Zfp143	Zfp143	93107	Unknown	YES	YES	Unknown_YES_YES
99	pos_patterns.pattern_13	821	ZNF76_HUMAN_H11MO.0.C	2.98033e-18	ZN143_HUMAN_H11MO.0.A	7.69499e-11	ZN143_MOUSE_H11MO.0.A	1.30877e-10	Ependymal_I	Zfp76	Zfp143	Zfp143	136137	Unknown	YES	YES	Unknown_YES_YES
142	pos_patterns.pattern_11	750	ZNF76_HUMAN_H11MO.0.C	3.75438e-19	ZN143_HUMAN_H11MO.0.A	4.62568e-11	ZN143_MOUSE_H11MO.0.A	9.93228e-11	Ependymal_U	Zfp76	Zfp143	Zfp143	92402	Unknown	YES	YES	Unknown_YES_YES
186	pos_patterns.pattern_15	1008	ZN143_HUMAN_H11MO.0.A	1.15737e-19	ZNF76_HUMAN_H11MO.0.C	3.6183e-17	THA11_MOUSE_H11MO.0.B	9.5141e-17	Microglia_I	Zfp143	Zfp76	Thra1	111584	YES	Unknown	Unknown	YES_Unknown_Unknown
197	pos_patterns.pattern_26	250	ZNF76_HUMAN_H11MO.0.C	0.000344971	ZNF143_C2H2_1	0.0111107	ZNF143_MA0088_2	0.0111107	Microglia_I	Zfp76	Zfp143	Zfp143	111584	Unknown	YES	YES	Unknown_YES_YES
227	pos_patterns.pattern_12	1045	ZN143_HUMAN_H11MO.0.A	1.00521e-19	ZNF76_HUMAN_H11MO.0.C	2.28189e-17	THA11_MOUSE_H11MO.0.B	2.21205e-16	Microglia_U	Zfp143	Zfp76	Thra1	67931	YES	Unknown	Unknown	YES_Unknown_Unknown
237	pos_patterns.pattern_22	221	ZNF76_HUMAN_H11MO.0.C	0.000340205	ZNF143_C2H2_1	0.0119112	ZNF143_MA0088_2	0.0119112	Microglia_U	Zfp76	Zfp143	Zfp143	67931	Unknown	YES	YES	Unknown_YES_YES
266	pos_patterns.pattern_15	880	ZN143_HUMAN_H11MO.0.A	1.28218e-21	ZN143_MOUSE_H11MO.0.A	3.20159e-17	THA11_MOUSE_H11MO.0.B	5.74348e-17	OPCs_I	Zfp143	Zfp143	Thra1	82591	YES	YES	Unknown	YES_YES_Unknown
302	pos_patterns.pattern_13	1002	ZN143_HUMAN_H11MO.0.A	4.1807e-21	THA11_MOUSE_H11MO.0.B	5.10081e-18	THA11_HUMAN_H11MO.0.B	2.49161e-17	OPCs_U	Zfp143	Thra1	Thra1	74986	YES	Unknown	Unknown	YES_Unknown_Unknown
334	pos_patterns.pattern_15	1072	ZNF76_HUMAN_H11MO.0.C	7.10516e-20	ZN143_HUMAN_H11MO.0.A	5.55371e-11	ZN143_MOUSE_H11MO.0.A	9.77744e-11	Oligodendrocytes_I	Zfp76	Zfp143	Zfp143	121037	Unknown	YES	YES	Unknown_YES_YES
343	pos_patterns.pattern_25	274	ZNF76_HUMAN_H11MO.0.C	0.00025752	ZNF143_C2H2_1	0.00332585	ZNF143_MA0088_2	0.00332585	Oligodendrocytes_I	Zfp76	Zfp143	Zfp143	121037	Unknown	YES	YES	Unknown_YES_YES
366	pos_patterns.pattern_13	1057	ZNF76_HUMAN_H11MO.0.C	3.68243e-19	ZN143_HUMAN_H11MO.0.A	5.47662e-11	ZN143_MOUSE_H11MO.0.A	1.14498e-10	Oligodendrocytes_U	Zfp76	Zfp143	Zfp143	97373	Unknown	YES	YES	Unknown_YES_YES
377	pos_patterns.pattern_25	234	ZNF76_HUMAN_H11MO.0.C	0.000266844	ZNF143_C2H2_1	0.00451543	ZNF143_MA0088_2	0.00451543	Oligodendrocytes_U	Zfp76	Zfp143	Zfp143	97373	Unknown	YES	YES	Unknown_YES_YES
2	pos_patterns.pattern_1	9032	NFIX_MA0671_1	0.0571921	NFIX_NFI_2	0.0571921	NFIC_MOUSE_H11MO.0.A	0.0571921	Astrocytes_I	Nfix	Nfix	Nfic	115001	YES	YES	YES	YES_YES_YES
9	pos_patterns.pattern_8	2025	Pou5f1+Sox2_MA0142_1	0.885923	Pou2f2_mouse_POU_1	0.885923	PO5F1_MOUSE_H11MO.0.A	0.885923	Astrocytes_I	Pou5f1+Sox2	Pou2f2	Pou5f1	115001	Unknown	NO	NO	Unknown_NO_NO
18	pos_patterns.pattern_17	622	ITF2_HUMAN_H11MO.0.C	0.143938	CREB3L1_bZIP_3	0.143938	Creb3l2_mouse_bZIP_2	0.143938	Astrocytes_I	Tcf4	Creb3l1	Creb3l2	115001	YES	YES	YES	YES_YES_YES
25	pos_patterns.pattern_24	210	PAX5_MOUSE_H11MO.0.A	1	DNASE_5	1	ZFX_MOUSE_H11MO.0.B	1	Astrocytes_I	Pax5	Dnase	Zfx	115001	NO	Unknown	YES	NO_Unknown_YES
29	pos_patterns.pattern_28	182	NFIB_MOUSE_H11MO.0.C	0.39702	NFIC_MOUSE_H11MO.0.A	0.39702	MYOD1_HUMAN_H11MO.0.A	0.39702	Astrocytes_I	Nfib	Nfic	Myod1	115001	YES	YES	NO	YES_YES_NO
32	pos_patterns.pattern_32	148	NR4A2_nuclearreceptor_2	1	ZN667_HUMAN_H11MO.0.C	1	TBP_HUMAN_H11MO.0.A	1	Astrocytes_I	Nr4a2	Zfp667	Tbp	115001	NO	YES	YES	NO_YES_YES
34	pos_patterns.pattern_34	88	NFIB_MOUSE_H11MO.0.C	0.737147	NFIC_HUMAN_H11MO.0.A	0.742808	MEIS2_MA0774_1	0.875463	Astrocytes_I	Nfib	Nfic	Meis2	115001	YES	YES	YES	YES_YES_YES
36	pos_patterns.pattern_36	69	CTCF_MOUSE_H11MO.0.A	0.399853	CTCF_MA0139_1	0.399853	Znf423_MA0116_1	0.399853	Astrocytes_I	Ctcf	Ctcf	Zfp423	115001	YES	YES	YES	YES_YES_YES
37	pos_patterns.pattern_37	69	HSFY2_HSF_2	1	PRD14_HUMAN_H11MO.0.A	1	IRF3_IRF_1	1	Astrocytes_I	Hsfy2	Prdm14	Irf3	115001	NO	NO	YES	NO_NO_YES
38	pos_patterns.pattern_38	61	Gabpa_MA0062_2	0.10387	FLI1_ETS_2	0.10387	ETS1_ETS_4	0.10387	Astrocytes_I	Gabpa	Fli1	Ets1	115001	YES	NO	YES	YES_NO_YES
39	pos_patterns.pattern_39	48	Pou2f2_mouse_POU_1	0.00117285	POU2F3_POU_2	0.00117285	POU5F1P1_POU_2	0.00117285	Astrocytes_I	Pou2f2	Pou2f3	Pou5f1p1	115001	NO	NO	Unknown	NO_NO_Unknown
43	pos_patterns.pattern_43	27	RORG_HUMAN_H11MO.0.C	0.100371	RORG_MOUSE_H11MO.0.B	0.100371	RORA_HUMAN_H11MO.0.C	0.101143	Astrocytes_I	Rorc	Rorc	Rora	115001	YES	YES	YES	YES_YES_YES
44	pos_patterns.pattern_44	22	NFIC_HUMAN_H11MO.0.A	0.439856	ZN335_HUMAN_H11MO.0.A	0.596849	ZN335_MOUSE_H11MO.0.A	0.596849	Astrocytes_I	Nfic	Zn335	Zn335	115001	YES	Unknown	Unknown	YES_Unknown_Unknown
45	pos_patterns.pattern_45	20	NFYA_MA0060_3	1	GATA1_MOUSE_H11MO.0.A	1	NFYB_MA0502_1	1	Astrocytes_I	Nfya	Gata1	Nfyb	115001	YES	NO	YES	YES_NO_YES
47	neg_patterns.pattern_1	45	ZNF8_HUMAN_H11MO.0.C	1	NaN	NA	NaN	NA	Astrocytes_I	Zfp8	Nan	Nan	115001	Unknown	Unknown	Unknown	Unknown_Unknown_Unknown
50	pos_patterns.pattern_2	7119	NFIC_MOUSE_H11MO.0.A	0.0712266	NFIX_MA0671_1	0.0712266	NFIX_NFI_2	0.0712266	Astrocytes_U	Nfic	Nfix	Nfix	93107	YES	YES	YES	YES_YES_YES
56	pos_patterns.pattern_8	1788	Pou5f1+Sox2_MA0142_1	0.853631	Pou2f2_mouse_POU_1	0.853631	PO5F1_MOUSE_H11MO.0.A	0.853631	Astrocytes_U	Pou5f1+Sox2	Pou2f2	Pou5f1	93107	Unknown	NO	NO	Unknown_NO_NO
60	pos_patterns.pattern_12	1122	FOSB+JUN_MA1127_1	6.9674e-05	FOSL2+JUND_MA1145_1	6.9674e-05	FOSB+JUNB_MA1136_1	6.9674e-05	Astrocytes_U	Fosb+Jun	Fosl2+Jund	Fosb+Junb	93107	Unknown	Unknown	Unknown	Unknown_Unknown_Unknown
65	pos_patterns.pattern_17	558	ITF2_HUMAN_H11MO.0.C	0.136643	CREB3L1_bZIP_3	0.136643	Creb3l2_mouse_bZIP_2	0.136643	Astrocytes_U	Tcf4	Creb3l1	Creb3l2	93107	YES	NO	YES	YES_NO_YES
68	pos_patterns.pattern_20	287	ZFX_MOUSE_H11MO.0.B	1	ASCL1_MA1100_1	1	ZFX_HUMAN_H11MO.0.A	1	Astrocytes_U	Zfx	Ascl1	Zfx	93107	YES	NO	YES	YES_NO_YES
74	pos_patterns.pattern_26	148	NFIB_MOUSE_H11MO.0.C	0.419143	MEIS2_MA0774_1	0.552986	MEIS2_MEIS_2	0.552986	Astrocytes_U	Nfib	Meis2	Meis2	93107	YES	YES	YES	YES_YES_YES
75	pos_patterns.pattern_27	138	TBP_MA0108_2	0.397376	PRDM4_C2H2_1	1	ZN667_HUMAN_H11MO.0.C	1	Astrocytes_U	Tbp	Prdm4	Zfp667	93107	YES	YES	YES	YES_YES_YES
81	pos_patterns.pattern_33	64	Gabpa_MA0062_2	0.10844	FLI1_ETS_2	0.10844	FLI1_ETS_4	0.10844	Astrocytes_U	Gabpa	Fli1	Fli1	93107	YES	NO	NO	YES_NO_NO
83	pos_patterns.pattern_35	41	SP2_HUMAN_H11MO.0.A	1	SP2_MOUSE_H11MO.0.B	1	ZNF524_C2H2_2	1	Astrocytes_U	Sp2	Sp2	Zfp524	93107	YES	YES	YES	YES_YES_YES
102	pos_patterns.pattern_16	495	Creb3l2_mouse_bZIP_2	0.152244	ITF2_HUMAN_H11MO.0.C	0.152244	CREB3L1_bZIP_3	0.152244	Ependymal_I	Creb3l2	Tcf4	Creb3l1	136137	YES	YES	YES	YES_YES_YES
106	pos_patterns.pattern_21	211	THAP1_HUMAN_H11MO.0.C	0.361411	MYCN_HUMAN_H11MO.0.A	1	MYC_MOUSE_H11MO.0.A	1	Ependymal_I	Thap1	Mycn	Myc	136137	YES	NO	YES	YES_NO_YES
107	pos_patterns.pattern_22	171	PAX5_MOUSE_H11MO.0.A	1	DNASE_5	1	Hic1_mouse_C2H2_1	1	Ependymal_I	Pax5	Dnase	Hic1	136137	NO	Unknown	NO	NO_Unknown_NO
114	pos_patterns.pattern_29	91	NFIC_HUMAN_H11MO.0.A	0.0738857	NFIC+TLX1_MA0119_1	0.180356	Sox3_MA0514_1	0.180356	Ependymal_I	Nfic	Nfic+Tlx1	Sox3	136137	YES	Unknown	YES	YES_Unknown_YES
115	pos_patterns.pattern_30	81	Gabpa_MA0062_2	0.169864	GMEB2_SAND_3	0.215782	ELK1_HUMAN_H11MO.0.B	0.215782	Ependymal_I	Gabpa	Gmeb2	Elk1	136137	YES	YES	YES	YES_YES_YES
118	pos_patterns.pattern_33	70	PO5F1_HUMAN_H11MO.0.A	0.000124492	Pou5f1+Sox2_MA0142_1	0.000124492	PO5F1_MOUSE_H11MO.0.A	0.000124492	Ependymal_I	Pou5f1	Pou5f1+Sox2	Pou5f1	136137	NO	Unknown	NO	NO_Unknown_NO
126	pos_patterns.pattern_41	40	Sox2_MA0143_3	0.218	SOX2_HUMAN_H11MO.0.A	0.218	SOX3_HUMAN_H11MO.0.B	0.218	Ependymal_I	Sox2	Sox2	Sox3	136137	YES	YES	YES	YES_YES_YES
128	pos_patterns.pattern_43	34	Jdp2_mouse_bZIP_1	0.0928899	JDP2_MA0655_1	0.0928899	JDP2_bZIP_3	0.0928899	Ependymal_I	Jdp2	Jdp2	Jdp2	136137	YES	YES	YES	YES_YES_YES
129	pos_patterns.pattern_44	26	Sox2_MA0143_3	0.638744	SOX10_HUMAN_H11MO.0.B	0.638744	SOX10_MOUSE_H11MO.0.B	0.638744	Ependymal_I	Sox2	Sox10	Sox10	136137	YES	NO	NO	YES_NO_NO
141	pos_patterns.pattern_10	797	FOSL2+JUN_MA1131_1	2.26303e-05	FOSB+JUN_MA1127_1	6.09712e-05	JUN+JUNB_MA1133_1	6.09712e-05	Ependymal_U	Fosl2+Jun	Fosb+Jun	Jun+Junb	92402	Unknown	Unknown	Unknown	Unknown_Unknown_Unknown
147	pos_patterns.pattern_16	341	ITF2_HUMAN_H11MO.0.C	0.14222	CREB3L1_bZIP_3	0.14222	Creb3l2_mouse_bZIP_2	0.14222	Ependymal_U	Tcf4	Creb3l1	Creb3l2	92402	YES	YES	YES	YES_YES_YES
153	pos_patterns.pattern_22	152	THAP1_HUMAN_H11MO.0.C	0.377912	MYCN_HUMAN_H11MO.0.A	1	MYC_MOUSE_H11MO.0.A	1	Ependymal_U	Thap1	Mycn	Myc	92402	YES	NO	NO	YES_NO_NO
155	pos_patterns.pattern_25	130	DNASE_5	1	PAX5_MOUSE_H11MO.0.A	1	Hic1_mouse_C2H2_1	1	Ependymal_U	Dnase	Pax5	Hic1	92402	Unknown	NO	NO	Unknown_NO_NO
159	pos_patterns.pattern_30	92	Gabpa_MA0062_2	0.165914	GMEB2_SAND_3	0.213268	ELK1_HUMAN_H11MO.0.B	0.213268	Ependymal_U	Gabpa	Gmeb2	Elk1	92402	YES	YES	YES	YES_YES_YES
161	pos_patterns.pattern_33	82	CTCF_C2H2_1	0.350795	CTCF_MA0139_1	0.437103	CTCF_MOUSE_H11MO.0.A	0.465566	Ependymal_U	Ctcf	Ctcf	Ctcf	92402	YES	YES	YES	YES_YES_YES
164	pos_patterns.pattern_36	63	SP1_HUMAN_H11MO.0.A	0.725477	REL_MA0101_1	0.725477	NFKB2_HUMAN_H11MO.0.B	0.725477	Ependymal_U	Sp1	Rel	Nfkb2	92402	YES	YES	YES	YES_YES_YES
170	pos_patterns.pattern_42	27	MSGN1_MOUSE_H11MO.0.C	0.653625	HLTF_MA0109_1	0.653625	TBP_HUMAN_H11MO.0.A	0.653625	Ependymal_U	Msgn1	Hltf	Tbp	92402	NO	YES	YES	NO_YES_YES
171	pos_patterns.pattern_43	24	NFIC_HUMAN_H11MO.0.A	1	ETS1_ETS_4	1	MTF1_HUMAN_H11MO.0.C	1	Ependymal_U	Nfic	Ets1	Mtf1	92402	YES	NO	YES	YES_NO_YES
191	pos_patterns.pattern_20	576	EWSR1-FLI1_MA0149_1	0.254472	ERG_HUMAN_H11MO.0.A	0.254472	ETS1_HUMAN_H11MO.0.A	0.254472	Microglia_I	Ewsr1-Fli1	Erg	Ets1	111584	Unknown	NO	YES	Unknown_NO_YES
194	pos_patterns.pattern_23	368	ZN317_HUMAN_H11MO.0.C	0.11996	TGIF1_MOUSE_H11MO.0.A	0.11996	TFAP4_bHLH_1	0.11996	Microglia_I	Zfp317	Tgif1	Tfap4	111584	YES	YES	NO	YES_YES_NO
196	pos_patterns.pattern_25	293	PRDM6_HUMAN_H11MO.0.C	0.0618877	ZNF384_MA1125_1	0.0618877	STAT1_MOUSE_H11MO.0.A	0.0807514	Microglia_I	Prdm6	Zfp384	Stat1	111584	NO	YES	YES	NO_YES_YES
200	pos_patterns.pattern_29	184	PEBB_HUMAN_H11MO.0.C	0.176514	PEBB_MOUSE_H11MO.0.C	0.176514	RUNX3_MOUSE_H11MO.0.A	0.208792	Microglia_I	Pebb	Pebb	Runx3	111584	Unknown	Unknown	NO	Unknown_Unknown_NO
203	pos_patterns.pattern_32	143	TBP_MA0108_2	0.159029	NR4A2_nuclearreceptor_2	0.399037	PRDM4_C2H2_1	0.444556	Microglia_I	Tbp	Nr4a2	Prdm4	111584	YES	YES	YES	YES_YES_YES
210	pos_patterns.pattern_40	28	ZNF740_C2H2_2	0.0505732	SP3_HUMAN_H11MO.0.B	0.0505732	SP3_MOUSE_H11MO.0.B	0.0505732	Microglia_I	Znf740	Sp3	Sp3	111584	Unknown	YES	YES	Unknown_YES_YES
211	pos_patterns.pattern_41	28	IRF1_MOUSE_H11MO.0.A	0.682573	PRD14_MOUSE_H11MO.0.A	0.682573	STAT1_MOUSE_H11MO.0.A	0.682573	Microglia_I	Irf1	Prdm14	Stat1	111584	YES	NO	YES	YES_NO_YES
234	pos_patterns.pattern_19	420	EWSR1-FLI1_MA0149_1	0.280203	ETS1_HUMAN_H11MO.0.A	0.280203	ERG_HUMAN_H11MO.0.A	0.280203	Microglia_U	Ewsr1-Fli1	Ets1	Erg	67931	Unknown	YES	NO	Unknown_YES_NO
238	pos_patterns.pattern_23	161	ATF1_HUMAN_H11MO.0.B	0.117015	CREB1_HUMAN_H11MO.0.A	0.117015	CREB1_MOUSE_H11MO.0.A	0.117015	Microglia_U	Atf1	Creb1	Creb1	67931	YES	YES	YES	YES_YES_YES
242	pos_patterns.pattern_27	138	ZNF384_MA1125_1	0.0543326	PRDM6_HUMAN_H11MO.0.C	0.0543326	STAT1_MOUSE_H11MO.0.A	0.0689488	Microglia_U	Zfp384	Prdm6	Stat1	67931	YES	NO	YES	YES_NO_YES
244	pos_patterns.pattern_29	86	ETS1_ETS_4	0.398008	FLI1_ETS_2	0.398008	Gabpa_MA0062_2	0.398008	Microglia_U	Ets1	Fli1	Gabpa	67931	YES	YES	YES	YES_YES_YES
245	pos_patterns.pattern_30	60	SP1_MA0079_3	0.312043	E2F4_MOUSE_H11MO.0.A	0.312043	E2F3_MOUSE_H11MO.0.A	0.312043	Microglia_U	Sp1	E2f4	E2f3	67931	YES	YES	YES	YES_YES_YES
246	pos_patterns.pattern_31	30	HLF_MOUSE_H11MO.0.C	0.0653069	CEBPA_MOUSE_H11MO.0.A	0.0653069	CEBPB_MOUSE_H11MO.0.A	0.0687487	Microglia_U	Hlf	Cebpa	Cebpb	67931	YES	YES	YES	YES_YES_YES
249	pos_patterns.pattern_34	27	TFEB_HUMAN_H11MO.0.C	0.0649053	TFEB_MOUSE_H11MO.0.C	0.0649053	TFE3_MA0831_2	0.0659499	Microglia_U	Tfeb	Tfeb	Tfe3	67931	YES	YES	YES	YES_YES_YES
260	pos_patterns.pattern_9	1285	ELK1_ETS_1	0.103157	ELK1_ETS_2	0.103157	ELK1_ETS_4	0.103157	OPCs_I	Elk1	Elk1	Elk1	82591	YES	YES	YES	YES_YES_YES
262	pos_patterns.pattern_11	1231	SOX9_HUMAN_H11MO.0.B	0.0674537	SOX9_MOUSE_H11MO.0.A	0.0674537	Sox2_MA0143_3	0.854523	OPCs_I	Sox9	Sox9	Sox2	82591	YES	YES	YES	YES_YES_YES
268	pos_patterns.pattern_17	655	SOX9_HUMAN_H11MO.0.B	0.133098	SOX9_MOUSE_H11MO.0.A	0.133098	E2F1_E2F_4	0.16226	OPCs_I	Sox9	Sox9	E2f1	82591	YES	YES	YES	YES_YES_YES
273	pos_patterns.pattern_22	241	Gabpa_MA0062_2	0.0502732	ELK1_HUMAN_H11MO.0.B	0.0945495	ZBTB7A_MA0750_2	0.0945495	OPCs_I	Gabpa	Elk1	Zbtb7a	82591	YES	YES	YES	YES_YES_YES
274	pos_patterns.pattern_23	229	FOSL1+JUN_MA1129_1	4.54155e-05	BATF3_MA0835_1	4.54155e-05	BATF3_bZIP_1	4.54155e-05	OPCs_I	Fosl1+Jun	Batf3	Batf3	82591	Unknown	NO	NO	Unknown_NO_NO
275	pos_patterns.pattern_24	228	NFYB_MA0502_1	0.763709	SOX9_HUMAN_H11MO.0.B	0.763709	SOX9_MOUSE_H11MO.0.A	0.763709	OPCs_I	Nfyb	Sox9	Sox9	82591	YES	YES	YES	YES_YES_YES
278	pos_patterns.pattern_27	115	Gabpa_MA0062_2	0.211394	GMEB2_SAND_3	0.243609	ELK1_HUMAN_H11MO.0.B	0.243609	OPCs_I	Gabpa	Gmeb2	Elk1	82591	YES	YES	YES	YES_YES_YES
282	pos_patterns.pattern_31	41	TBP_MA0108_2	0.152329	PRDM4_C2H2_1	0.5889	NR4A2_nuclearreceptor_2	0.5889	OPCs_I	Tbp	Prdm4	Nr4a2	82591	YES	YES	YES	YES_YES_YES
286	neg_patterns.pattern_0	206	ZEB1_HUMAN_H11MO.0.A	0.120919	ZEB1_MOUSE_H11MO.0.B	0.120919	SNAI2_C2H2_1	0.224397	OPCs_I	Zeb1	Zeb1	Snai2	82591	YES	YES	YES	YES_YES_YES
287	neg_patterns.pattern_2	30	Sox6_MA0515_1	0.196765	SRY_HMG_2	0.196765	Sox17_MA0078_1	0.196765	OPCs_I	Sox6	Sry	Sox17	82591	YES	NO	NO	YES_NO_NO
293	pos_patterns.pattern_4	4645	SOX9_HUMAN_H11MO.0.B	0.0133767	SOX9_MOUSE_H11MO.0.A	0.0133767	SOX10_HUMAN_H11MO.0.B	0.115865	OPCs_U	Sox9	Sox9	Sox10	74986	NO	NO	YES	NO_NO_YES
297	pos_patterns.pattern_8	2412	SOX9_HUMAN_H11MO.0.B	0.00978198	SOX9_MOUSE_H11MO.0.A	0.00978198	SOX10_HUMAN_H11MO.0.B	0.201944	OPCs_U	Sox9	Sox9	Sox10	74986	NO	NO	YES	NO_NO_YES
298	pos_patterns.pattern_9	2213	ELK1_ETS_1	0.107522	ELK1_ETS_2	0.107522	ELK1_ETS_4	0.107522	OPCs_U	Elk1	Elk1	Elk1	74986	YES	YES	YES	YES_YES_YES
300	pos_patterns.pattern_11	1148	SOX9_HUMAN_H11MO.0.B	0.0557786	SOX9_MOUSE_H11MO.0.A	0.0557786	Sox2_MA0143_3	0.897874	OPCs_U	Sox9	Sox9	Sox2	74986	NO	NO	YES	NO_NO_YES
307	pos_patterns.pattern_18	379	FOSL1+JUN_MA1129_1	4.14946e-05	FOSB+JUNB_MA1136_1	4.14946e-05	FOSL2+JUNB_MA1139_1	4.14946e-05	OPCs_U	Fosl1+Jun	Fosb+Junb	Fosl2+Junb	74986	Unknown	Unknown	Unknown	Unknown_Unknown_Unknown
313	pos_patterns.pattern_24	113	TBP_MA0108_2	0.153475	PRDM4_C2H2_1	1	ZN667_HUMAN_H11MO.0.C	1	OPCs_U	Tbp	Prdm4	Zfp667	74986	YES	YES	YES	YES_YES_YES
315	pos_patterns.pattern_26	28	SOX9_HUMAN_H11MO.0.B	0.207746	SOX9_MOUSE_H11MO.0.A	0.207746	KLF13_C2H2_1	0.743856	OPCs_U	Sox9	Sox9	Klf13	74986	NO	NO	YES	NO_NO_YES
317	pos_patterns.pattern_28	22	NFIC_HUMAN_H11MO.0.A	0.296129	NFIA_HUMAN_H11MO.0.C	1	NFIA_MOUSE_H11MO.0.C	1	OPCs_U	Nfic	Nfia	Nfia	74986	YES	YES	YES	YES_YES_YES
318	neg_patterns.pattern_1	59	Sox6_MA0515_1	0.782052	Sox17_MA0078_1	0.782052	SOX13_MA1120_1	0.782052	OPCs_U	Sox6	Sox17	Sox13	74986	YES	NO	YES	YES_NO_YES
331	pos_patterns.pattern_12	2150	ZN322_HUMAN_H11MO.0.B	0.5831	ZN322_MOUSE_H11MO.0.B	0.5831	SMAD4_MOUSE_H11MO.0.A	0.5831	Oligodendrocytes_I	Zfp322	Zfp322	Smad4	121037	Unknown	Unknown	YES	Unknown_Unknown_YES
335	pos_patterns.pattern_16	823	SOX9_HUMAN_H11MO.0.B	0.0150303	SOX9_MOUSE_H11MO.0.A	0.0150303	SOX10_HUMAN_H11MO.0.B	0.165067	Oligodendrocytes_I	Sox9	Sox9	Sox10	121037	NO	NO	YES	NO_NO_YES
336	pos_patterns.pattern_18	677	SOX7_HMG_1	0.106886	SMCA1_HUMAN_H11MO.0.C	0.18003	FOXO4_HUMAN_H11MO.0.C	0.18003	Oligodendrocytes_I	Sox7	Smca1	Foxo4	121037	NO	Unknown	NO	NO_Unknown_NO
340	pos_patterns.pattern_22	368	FOXJ3_HUMAN_H11MO.0.A	0.433897	FOXJ3_MOUSE_H11MO.0.A	0.433897	SOX7_HMG_1	0.433897	Oligodendrocytes_I	Foxj3	Foxj3	Sox7	121037	YES	YES	NO	YES_YES_NO
344	pos_patterns.pattern_26	215	SOX9_HUMAN_H11MO.0.B	0.150226	SOX9_MOUSE_H11MO.0.A	0.150226	SOX10_HUMAN_H11MO.0.B	1	Oligodendrocytes_I	Sox9	Sox9	Sox10	121037	NO	NO	YES	NO_NO_YES
345	pos_patterns.pattern_27	182	Gabpa_MA0062_2	0.181341	GMEB2_SAND_3	0.201451	ELK1_HUMAN_H11MO.0.B	0.201451	Oligodendrocytes_I	Gabpa	Gmeb2	Elk1	121037	YES	YES	YES	YES_YES_YES
348	pos_patterns.pattern_30	24	BHA15_HUMAN_H11MO.0.B	0.057882	BHA15_MOUSE_H11MO.0.A	0.057882	ITF2_MOUSE_H11MO.0.B	0.057882	Oligodendrocytes_I	Bach2	Bach2	Tcf4	121037	YES	YES	YES	YES_YES_YES
349	pos_patterns.pattern_31	23	E2F4_E2F_1	0.315461	HNF4A_nuclearreceptor_6	0.384289	SOX13_MA1120_1	0.384289	Oligodendrocytes_I	E2f4	Hnf4a	Sox13	121037	YES	NO	YES	YES_NO_YES
352	neg_patterns.pattern_2	24	ZBT7A_HUMAN_H11MO.0.A	0.732712	ZBT7A_MOUSE_H11MO.0.B	0.732712	SP1_HUMAN_H11MO.0.A	0.732712	Oligodendrocytes_I	Zbtb7a	Zbtb7a	Sp1	121037	YES	YES	YES	YES_YES_YES
363	pos_patterns.pattern_10	1515	ZN335_HUMAN_H11MO.0.A	0.274832	ZN335_MOUSE_H11MO.0.A	0.274832	ZN322_HUMAN_H11MO.0.B	0.274832	Oligodendrocytes_U	Zn335	Zn335	Zfp322	97373	Unknown	Unknown	Unknown	Unknown_Unknown_Unknown
369	pos_patterns.pattern_16	565	SOX9_HUMAN_H11MO.0.B	0.0136747	SOX9_MOUSE_H11MO.0.A	0.0136747	SOX10_HUMAN_H11MO.0.B	0.125612	Oligodendrocytes_U	Sox9	Sox9	Sox10	97373	NO	NO	YES	NO_NO_YES
370	pos_patterns.pattern_17	559	SOX9_HUMAN_H11MO.0.B	0.114055	SOX9_MOUSE_H11MO.0.A	0.114055	SOX10_HUMAN_H11MO.0.B	0.11968	Oligodendrocytes_U	Sox9	Sox9	Sox10	97373	NO	NO	YES	NO_NO_YES
371	pos_patterns.pattern_18	479	SOX7_HMG_1	0.0961873	SMCA1_HUMAN_H11MO.0.C	0.166506	SOX9_MA0077_1	0.166506	Oligodendrocytes_U	Sox7	Smca1	Sox9	97373	NO	Unknown	NO	NO_Unknown_NO
373	pos_patterns.pattern_21	287	FOXJ3_HUMAN_H11MO.0.A	0.326431	FOXJ3_MOUSE_H11MO.0.A	0.326431	SOX7_HMG_1	0.326431	Oligodendrocytes_U	Foxj3	Foxj3	Sox7	97373	YES	YES	NO	YES_YES_NO
375	pos_patterns.pattern_23	253	SOX9_HUMAN_H11MO.0.B	0.433152	SOX9_MOUSE_H11MO.0.A	0.433152	ZN816_HUMAN_H11MO.0.C	1	Oligodendrocytes_U	Sox9	Sox9	Zn816	97373	NO	NO	Unknown	NO_NO_Unknown
385	pos_patterns.pattern_34	44	Sox2_MA0143_3	0.586971	NFATC3_MA0625_1	0.586971	DMRTB_MOUSE_H11MO.0.C	0.586971	Oligodendrocytes_U	Sox2	Nfatc3	Dmrtb	97373	YES	YES	Unknown	YES_YES_Unknown
388	neg_patterns.pattern_1	79	GLIS1_C2H2_1	0.0973997	GLIS1_MA0735_1	0.0973997	ZBT7A_HUMAN_H11MO.0.A	0.0973997	Oligodendrocytes_U	Glis1	Glis1	Zbtb7a	97373	NO	NO	YES	NO_NO_YES
389	neg_patterns.pattern_3	30	SOX9_HUMAN_H11MO.0.B	0.1833	SOX9_MOUSE_H11MO.0.A	0.1833	ZN281_HUMAN_H11MO.0.A	0.1833	Oligodendrocytes_U	Sox9	Sox9	Zn281	97373	NO	NO	Unknown	NO_NO_Unknown
