# Supplementary material for: The regulatory code of injury-responsive enhancers enables precision cell-state targeting in the CNS
Source: Nat Neurosci. 2025 Dec 2;29(2):337–49. doi: 10.1038/s41593-025-02131-w (PMC12880913; doi:10.1038/s41593-025-02131-w)
Supplement: Supplementary file 7 — List of IREN5 mutant sequences tested in Fig. 7. [file 41593_2025_2131_MOESM7_ESM.xlsx]

## Sheet: Sheet1
IREN5 mutant	Sequence
no_AP1	TGGAGGACTTGGCAGAATGGCCCGGGTGACAGCTTCTAAGGGGGTTGCTCTTTCATAGAGTCCTGTTGGCTCATGATGGACTCCTTGTTCCTTAAACTAGAGACTGAGAGGTCAGGGTGTCCAGCCAGGCCCCCAGATATTGGGGTGCCTTTCCCCTTTGAGTGCCAAGAGATGAATAGCTCAACTAAAAGCACCCCATGACAAATTCTGAAGGAAATTCCCTCCATATGATTGTGCATGACTGTCTTCTCTGCTCATTAAAACTTCACCCGCCTTGGGGATGATTCCGGGAGAGACTTCTCACTAGTAGGACATGTGTCTGCAGTGGGCAGCCAAAGGCTATCTAGCACCAAGAATGATTTTGGCCTCATTCAAAAGTAGATGCTGAACAATATACTC…
no_astrocyteTFs	TGGAGGACTTGGCAGAATGGCCCGGGTGACAGCTTCTAAGGGGGTTGCTCTTTCATAGAGTCCTGTTGGCTCATGATGGACTCCTTGTTCCTTAAACTAGAGACTGAGAGGTCAGGGTGTCCAGCCAGGCCCCCAGATATTGGGGTGCCTTTCCCCTTTGCATGAGAGGACATGAATAGCTCAACTAAAAGCACCCCATGACAAATTCTGAAGGAAATTCCCTCCATATGATTGTGCATGACTGTCTTCTCTGCTCATTAAAACTTCACCCGCCTTGGGGATGATTCCGGGAGAGACTGAGTCACTAGTTACTCATGGTCTGCAGTGGCGAGACAAGGCCTATCTAGCACCAAGAATGTTTCGTCCTAGATTCAAAAGTAGATGCTATTACATGAAACT…
shuffled_withTFs	TGTGTGGGGTAGTGGTCTATGCCAGCAGACTCAGACACTTGTCTCCATCATAAGTCAGCAATCTAATCATTGGCGAATCAGGAACCTTTTTGAGAAAAGTGCCAATGAATTCCAACCCTCAGTCTGTGAAGCATTTAATTGGACCATCTCAGTATCAACTAGTGCCAAGAGGCGTGGCTGGCTTCCCATGGTCTCTAACTTTCTCTTGGAGCTCTGCCTCATTCCATATGATTGTTGCCACTTGAGGGAGGGGAAGGGAATGGCAGAGATTAGGATCTGAATTAAAGCTGAGGAGACTGAGTCACTAGTTACTCATGGTTTAGAAAGAGCAGCCAAAGGATGGTCAACTGACTGAGCAATTTTGGCCTCGTAGAATTTGTCAGACTGAACAATATACTC…
